# Supplementary material for: Effects of physical activity and resilience on anxiety in China children: a mediating model with moderating effects
Source: Front Sports Act Living. 2026 May 26;8:1764396. doi: 10.3389/fspor.2026.1764396 (PMC13246620; doi:10.3389/fspor.2026.1764396)
Supplement: Supplementary file 1 [file Table1.xlsx]

## Sheet: Sheet1
sex	age	PA1	PA2	PA3	PA4	tenacity1	tenacity2	tenacity3	tenacity4	tenacity5	tenacity6	tenacity7	tenacity8	tenacity9	tenacity10	tenacity11	tenacity12	tenacity13	strength1	strength2	strength3	strength4	strength5	strength6	strength7	strength8	optimistic1	optimistic2	optimistic3	optimistic4	anxiety1	anxiety2	anxiety3	anxiety4	anxiety5	anxiety6	anxiety7	anxiety8	anxiety9	anxiety10	reject1	reject2	reject3	reject4	reject5	reject6	Emotional warmth1	Emotional warmth2	Emotional warmth3
1	16	3	1	2	1	3	1	2	1	3	2	3	2	3	3	3	1	2	1	3	2	1	3	1	2	2	1	1	1	1	2	2	1	2	1	2	2	2	2	1	1	1	1	1	1	1	3	1	3
2	15	1	2	1	1	2	3	3	1	2	2	3	2	4	2	2	3	3	4	1	1	1	4	3	1	3	2	2	4	2	1	2	1	2	1	1	1	1	1	2	2	3	1	3	3	2	3	4	4
2	11	3	1	1	1	4	4	4	5	3	3	5	5	5	4	4	4	5	1	2	3	2	1	1	1	4	1	1	1	1	3	3	2	3	3	1	3	1	3	1	3	4	2	2	3	3	3	3	3
1	13	2	2	1	1	3	4	3	5	5	5	4	5	3	4	4	4	4	1	2	1	3	4	1	3	1	2	1	3	2	1	2	3	3	1	2	2	1	3	1	1	1	1	1	1	1	1	1	2
1	11	1	1	1	1	3	4	5	5	3	4	5	4	3	5	3	3	5	4	4	1	2	1	3	3	2	5	3	3	3	3	3	3	3	3	3	3	2	3	3	2	2	2	1	1	2	3	3	1
2	16	3	1	1	1	5	5	3	5	5	4	3	5	5	3	5	4	4	3	4	5	4	3	4	5	4	4	5	3	4	1	2	2	1	1	2	1	1	2	2	3	3	2	2	4	3	4	4	4
2	10	1	2	2	1	1	1	3	2	3	1	4	1	1	3	2	3	2	1	1	2	2	2	1	2	3	4	5	3	3	2	1	1	2	1	1	2	1	2	2	1	3	1	1	2	1	3	4	4
2	15	2	2	3	1	1	1	2	2	3	4	1	2	2	4	2	3	1	5	4	3	4	3	5	4	4	1	2	2	2	2	2	2	2	1	1	2	2	2	1	4	2	3	4	4	4	1	2	3
1	16	2	1	3	1	1	2	3	3	1	1	1	1	2	3	2	2	3	3	4	4	4	5	3	4	5	3	5	5	3	2	1	1	3	3	2	2	1	3	1	2	3	2	2	3	1	2	2	1
1	10	2	1	4	1	2	1	3	1	3	1	4	4	1	1	1	4	1	5	4	4	3	4	4	3	4	4	4	4	4	3	2	3	2	1	2	1	1	1	1	2	2	3	1	2	2	3	4	4
2	14	2	2	2	1	3	5	4	4	4	5	5	5	4	5	3	3	4	2	4	1	3	1	2	1	1	2	2	1	3	2	2	2	2	1	1	2	1	2	2	2	2	1	2	3	3	2	3	2
2	14	1	3	1	1	5	4	4	4	4	4	4	4	5	5	5	4	4	2	3	1	1	3	1	1	3	1	1	4	1	2	1	2	1	2	2	2	2	1	1	1	1	1	2	2	2	2	2	1
1	12	3	1	3	1	4	4	3	4	4	4	3	4	5	4	5	3	4	2	1	2	4	3	4	1	2	4	2	2	4	2	1	1	2	2	2	2	2	2	2	3	4	2	2	4	4	3	2	2
2	10	1	3	1	1	4	5	4	3	5	5	5	3	4	3	4	4	4	2	1	2	4	4	2	4	3	4	4	4	5	1	1	1	1	3	1	1	1	1	1	4	3	4	4	4	4	4	3	4
2	16	2	2	1	1	4	5	4	5	4	5	4	4	3	4	5	3	4	4	2	2	2	4	2	2	4	5	3	5	4	2	2	1	1	2	1	1	2	1	1	2	4	4	4	4	2	2	4	2
1	15	1	3	1	1	3	4	3	5	4	5	5	5	4	4	5	5	3	5	3	4	5	3	4	4	4	4	5	4	3	1	2	2	1	1	1	2	2	1	2	4	4	4	4	4	4	3	3	3
2	12	2	1	2	1	4	3	5	5	4	3	3	4	3	5	5	5	5	4	4	4	4	4	4	5	5	3	4	5	5	3	2	1	1	3	1	1	1	3	2	4	4	4	4	2	4	4	3	4
2	15	1	1	1	1	2	1	2	2	3	2	2	2	2	1	1	3	3	1	1	1	2	1	2	2	3	2	1	1	2	2	2	1	2	2	2	2	1	2	2	1	2	2	2	1	2	1	1	1
1	16	3	1	2	1	3	1	3	3	3	3	3	2	3	1	2	1	2	2	3	1	1	3	2	2	3	2	1	3	3	2	1	1	2	3	2	3	1	1	3	2	2	3	4	2	3	1	1	2
1	16	2	1	2	1	1	1	2	3	3	4	2	1	3	1	3	1	2	3	4	4	4	5	5	5	4	1	1	2	2	2	2	3	3	1	2	2	1	2	2	2	2	2	2	2	2	1	1	1
2	14	3	1	2	1	3	3	4	3	5	4	5	4	4	4	4	5	4	2	1	4	2	2	1	1	3	1	3	1	2	2	1	3	1	2	3	2	1	1	3	1	1	1	1	1	1	2	3	1
2	12	2	2	2	1	4	4	4	4	4	4	4	3	5	4	4	5	4	2	1	1	2	1	2	3	3	3	4	3	5	3	3	3	1	1	1	1	2	3	2	3	4	2	2	3	2	3	2	2
1	12	2	1	2	2	5	5	5	3	4	4	4	4	5	4	4	4	5	3	2	2	2	2	1	2	3	5	4	5	3	2	1	2	2	1	1	2	2	2	2	3	1	1	2	3	3	4	3	4
1	10	1	2	1	2	4	4	4	5	5	4	5	5	3	3	4	5	5	4	4	3	5	4	4	5	4	2	2	3	1	2	2	2	1	2	1	1	1	1	2	2	2	2	2	2	2	3	3	3
2	11	1	1	1	2	4	5	5	3	5	4	5	5	4	4	5	5	3	5	3	5	4	4	5	4	4	5	5	4	4	3	3	3	3	2	3	3	3	3	3	3	3	2	1	1	2	2	1	3
2	13	3	2	1	2	1	4	3	2	1	3	1	3	1	4	4	3	1	2	2	3	3	2	3	1	2	1	1	3	4	2	1	2	1	2	1	2	1	1	2	2	1	1	1	2	2	2	2	2
2	10	2	1	1	2	1	2	1	2	2	3	4	1	2	3	1	1	1	4	4	4	3	4	5	4	4	5	4	3	4	2	1	2	2	2	1	2	1	1	1	1	2	3	2	3	3	1	2	2
1	13	1	4	1	2	5	4	5	3	3	4	5	5	5	4	4	3	5	3	2	3	1	2	3	1	1	2	2	1	2	1	3	1	3	1	1	3	2	2	3	2	2	1	2	2	2	4	4	4
1	16	1	2	3	2	4	4	4	4	5	3	3	5	3	5	4	3	4	2	2	1	3	4	4	2	1	2	4	3	3	1	1	2	2	2	2	1	1	2	2	1	1	1	1	1	1	4	4	4
1	12	2	3	3	2	2	2	3	3	1	2	2	2	1	1	1	1	2	2	1	3	1	2	1	3	2	2	2	1	1	1	2	2	2	2	2	2	2	2	1	2	2	2	2	2	2	1	1	1
2	14	3	3	3	2	3	3	2	2	2	1	2	3	2	2	4	4	2	4	4	1	2	1	2	1	3	1	2	3	3	3	2	2	2	3	1	2	3	2	2	3	3	1	1	1	1	3	1	2
1	15	2	1	1	2	1	1	2	1	2	1	4	2	1	2	4	1	2	3	4	4	3	5	5	4	4	1	1	2	3	2	1	1	2	2	1	1	2	1	1	2	1	3	1	3	3	1	1	1
2	15	2	3	3	2	1	1	1	3	3	1	1	4	3	2	2	1	3	5	3	3	4	4	4	5	3	4	4	4	3	3	2	2	3	2	3	3	2	3	3	2	2	2	2	2	2	3	2	2
2	15	4	5	4	2	5	5	4	5	4	3	5	5	4	4	3	3	3	4	3	3	4	5	5	5	3	4	4	3	5	1	2	1	1	2	1	1	2	2	2	2	2	3	1	3	3	1	2	3
2	12	3	2	3	2	4	5	5	5	3	3	5	3	4	4	4	4	4	5	4	4	4	5	4	4	3	4	4	5	3	1	2	1	1	2	1	1	2	2	2	2	2	2	2	2	1	4	2	3
1	14	2	4	3	2	5	5	4	4	3	5	3	4	5	3	4	5	4	5	4	4	3	4	4	3	4	4	4	5	4	2	1	2	1	1	2	2	1	1	1	1	3	1	1	3	2	4	4	4
2	16	3	3	3	2	4	4	3	3	5	4	5	5	4	5	4	4	4	4	4	4	4	5	4	3	4	3	5	5	3	2	1	1	1	2	2	2	1	1	2	1	2	2	1	2	2	2	4	2
2	12	3	2	1	2	4	4	5	3	3	5	4	4	3	4	4	5	5	5	5	3	4	4	5	4	4	4	4	3	5	2	3	3	3	2	2	2	3	1	1	4	4	4	4	4	4	3	3	4
2	15	1	1	3	2	4	4	4	3	4	5	3	4	5	4	4	4	5	4	5	5	4	4	3	5	4	5	4	3	4	2	1	1	1	1	1	2	1	2	1	4	4	2	2	2	4	3	3	4
2	12	4	5	4	5	5	5	3	5	4	3	4	4	5	5	5	3	4	5	4	5	4	3	3	4	5	3	4	5	3	1	1	1	2	1	1	1	3	1	1	4	2	4	4	2	3	4	3	4
1	14	5	4	5	3	5	5	3	5	4	4	3	4	5	4	5	4	5	3	4	5	5	4	5	3	4	3	5	4	5	1	2	1	1	1	1	1	1	1	2	2	3	1	1	2	2	3	3	4
1	10	5	4	5	5	5	5	5	5	3	4	4	4	5	5	3	4	5	4	3	5	5	5	5	3	5	4	5	4	5	1	1	1	1	1	2	1	1	1	1	1	1	1	2	1	1	4	4	3
2	10	5	5	4	5	4	4	5	5	5	5	3	5	3	5	4	5	4	4	5	5	3	5	3	5	5	4	5	4	5	1	1	1	1	1	1	1	2	1	1	1	2	2	3	3	2	4	4	3
1	14	5	5	5	2	5	5	5	5	3	5	4	4	3	4	5	4	5	4	5	4	3	5	5	4	5	5	5	3	5	1	1	1	1	1	1	1	1	1	1	2	1	3	2	2	1	4	4	3
1	11	5	5	5	2	4	4	4	5	5	5	4	5	4	4	5	3	5	4	4	4	5	5	4	5	4	5	3	5	5	2	1	1	1	1	1	2	1	1	1	1	1	2	2	3	1	4	3	4
1	11	5	5	5	2	4	3	5	5	4	5	5	4	5	4	5	4	5	3	5	4	4	5	5	5	5	5	5	4	4	1	1	2	1	1	1	2	1	1	1	1	1	1	1	1	2	4	3	4
1	13	5	5	5	2	3	3	5	4	5	5	5	5	5	4	5	5	4	5	5	5	4	4	5	4	4	3	5	5	5	1	2	1	1	2	2	1	1	1	1	2	2	1	2	2	1	3	4	2
1	15	5	5	5	2	5	5	4	5	5	5	4	5	5	5	4	3	5	5	4	4	5	5	4	5	5	5	5	4	5	1	1	1	2	1	1	2	1	2	1	3	2	2	1	2	2	4	4	3
1	15	3	3	4	2	4	3	1	1	2	4	2	1	3	3	1	2	3	2	3	3	1	1	3	3	1	3	3	2	1	3	1	1	1	3	1	1	1	1	1	1	1	1	1	1	1	1	2	2
2	10	2	4	2	2	2	2	4	2	1	1	3	3	4	4	2	1	1	1	3	2	2	3	2	1	3	3	3	1	2	3	2	2	1	1	3	3	3	2	1	1	1	1	1	1	1	1	1	2
1	11	2	1	2	2	3	3	4	1	3	1	2	3	3	3	1	2	2	3	3	3	1	3	1	2	2	1	2	3	3	2	1	2	1	1	1	1	2	1	2	3	3	2	1	2	2	1	1	1
1	14	2	2	4	6	1	4	2	3	2	2	3	1	2	3	1	4	3	2	1	2	3	3	1	2	4	1	3	2	3	2	3	3	1	2	3	2	1	2	3	2	3	3	4	3	3	3	1	3
1	10	3	1	1	6	3	3	1	4	2	3	3	4	3	4	2	1	2	2	1	2	4	2	3	2	2	4	2	1	3	1	2	2	1	2	2	1	1	1	2	3	4	3	4	2	3	1	1	1
2	15	1	2	3	4	3	5	3	5	4	4	4	5	5	4	4	5	3	1	2	2	2	1	1	4	2	3	4	4	5	1	2	1	2	2	2	2	1	1	1	2	2	2	2	2	2	2	2	2
2	13	4	4	3	4	3	5	4	4	4	4	5	4	5	4	5	3	5	2	2	1	3	1	3	2	1	5	4	4	3	2	2	2	1	1	2	1	2	2	1	3	4	4	4	4	4	2	3	2
1	13	3	4	3	4	5	5	4	3	4	3	3	5	5	3	3	5	4	3	1	4	3	1	4	1	4	3	4	4	3	2	1	3	1	1	3	1	3	2	1	2	1	2	3	1	2	2	2	2
2	16	2	2	3	4	5	4	4	5	5	5	5	5	4	4	3	4	3	4	1	1	2	1	2	3	1	5	4	5	3	1	1	2	3	2	3	3	3	2	1	2	4	2	3	4	2	4	4	4
1	10	4	5	4	4	4	5	3	3	5	5	4	4	5	4	5	4	5	2	1	2	1	4	2	3	2	4	5	3	4	1	2	2	1	1	2	2	1	1	1	1	3	2	2	2	1	4	4	3
2	11	3	4	2	4	4	5	3	4	5	3	3	5	5	4	4	4	5	4	4	4	4	5	4	4	4	1	2	1	3	2	3	1	3	3	3	2	2	2	2	4	3	3	4	3	3	1	2	2
2	16	4	2	3	6	5	5	5	4	5	5	3	4	3	5	3	3	3	5	5	4	4	3	5	4	3	4	5	3	4	2	1	3	1	2	3	1	3	1	3	2	3	3	2	2	4	3	4	4
2	16	3	4	2	6	5	3	4	5	5	5	3	5	5	3	3	5	4	3	4	4	3	4	5	4	5	4	4	4	4	1	2	2	3	1	2	2	2	3	2	4	4	4	3	4	4	4	4	3
2	11	1	2	1	6	4	5	3	4	4	5	3	4	4	5	3	5	5	5	5	3	3	4	4	4	5	4	4	4	5	1	1	1	1	1	1	1	1	1	1	1	1	1	1	1	1	2	3	3
2	11	3	3	1	6	4	3	5	3	3	5	4	4	5	5	5	4	5	3	4	5	5	4	4	4	4	4	5	3	4	3	3	3	2	1	2	3	1	2	2	2	1	1	2	3	1	3	3	3
2	10	3	3	2	6	5	4	5	5	4	5	3	4	5	4	3	4	5	5	4	3	4	4	5	5	4	3	4	3	5	2	2	2	1	1	1	2	1	2	2	2	1	1	1	2	2	3	4	4
1	11	4	3	4	4	5	4	5	5	3	5	5	4	5	4	4	4	4	5	4	4	5	5	3	5	4	5	5	3	5	1	1	1	1	1	1	1	1	1	1	1	1	1	1	1	1	4	4	4
2	15	5	5	4	6	4	5	4	4	5	4	4	4	5	5	4	5	5	5	5	4	5	3	4	5	5	5	4	4	5	1	1	1	1	1	1	1	1	1	1	1	1	1	1	1	1	4	3	4
2	14	5	5	4	6	4	5	5	5	5	4	4	4	4	4	5	4	5	5	4	5	5	3	5	5	4	5	5	4	4	1	1	1	1	1	1	1	2	1	1	1	1	1	1	2	1	4	4	4
2	15	4	3	4	6	4	3	4	5	4	5	5	5	5	5	5	4	5	5	5	4	4	4	5	4	5	4	5	5	5	1	1	1	1	2	1	2	1	1	1	1	2	2	1	1	2	4	3	4
1	15	3	2	2	4	2	3	1	4	2	1	2	4	1	4	1	1	4	2	2	1	3	2	3	3	1	3	2	2	2	2	1	1	2	2	2	2	1	1	1	1	2	3	3	1	2	3	2	3
2	14	1	1	1	4	5	5	4	4	3	4	5	5	3	5	4	4	4	1	3	3	1	3	3	3	4	4	5	4	4	2	2	2	1	1	1	2	1	1	2	1	3	2	1	2	1	1	2	2
1	12	2	2	4	4	3	4	5	3	5	4	3	5	5	5	4	4	4	5	4	3	4	3	3	4	4	5	4	4	3	2	1	2	1	2	1	2	1	1	1	3	4	2	3	2	3	2	3	3
1	12	2	2	3	4	4	5	4	4	5	5	4	4	4	4	3	4	4	5	4	5	4	4	4	4	3	4	3	4	4	2	1	2	2	1	1	2	1	1	2	1	1	1	1	1	1	3	4	4
1	12	1	2	2	2	5	4	5	3	5	4	5	4	5	5	4	5	3	4	5	5	4	4	5	4	4	5	5	5	3	1	1	1	1	1	1	1	1	1	1	1	1	1	1	1	2	4	4	4
2	11	3	4	4	2	4	4	5	3	5	4	5	5	4	5	5	3	5	5	3	4	5	4	4	5	5	5	5	4	4	1	2	1	2	1	1	2	1	1	3	3	2	4	2	2	3	2	2	3
2	16	4	2	4	2	3	3	5	5	5	4	4	5	5	3	5	5	5	4	5	4	5	5	4	4	4	5	5	5	3	2	3	1	2	3	3	3	3	2	2	3	2	2	3	2	3	4	3	4
1	14	4	4	3	2	5	5	5	5	5	5	3	4	3	4	5	3	5	4	5	4	4	3	5	5	5	5	3	5	5	1	1	1	1	1	1	1	2	1	1	1	1	1	1	1	1	3	4	4
2	14	2	2	2	2	4	5	4	4	4	4	4	5	4	5	5	5	4	4	5	4	4	4	5	5	4	4	5	5	4	1	1	1	1	1	2	1	1	1	1	2	3	1	2	1	1	4	3	3
2	14	2	2	3	2	4	5	3	5	5	5	4	4	5	4	5	4	5	4	5	3	5	5	4	5	4	4	4	5	5	1	1	1	1	1	1	1	1	1	1	2	1	1	3	1	2	4	4	4
1	11	4	3	3	2	5	4	5	5	4	4	5	4	5	4	4	5	4	4	5	5	4	4	5	4	5	5	5	5	3	1	1	1	1	1	1	1	1	1	1	4	4	4	4	4	4	4	3	4
1	10	2	2	2	2	5	5	3	4	5	5	5	5	4	5	4	4	4	5	4	5	5	3	5	5	4	5	5	4	5	1	1	1	1	1	1	1	1	1	1	1	3	1	2	2	2	3	3	3
1	11	2	2	3	2	5	4	4	4	5	4	5	5	4	5	4	5	5	3	5	5	5	5	5	3	5	4	5	5	5	1	1	1	1	1	1	1	1	1	1	1	1	1	1	1	1	4	3	4
1	11	5	4	5	2	4	4	5	5	5	5	5	4	4	5	4	4	5	5	5	4	5	5	5	4	3	5	5	5	4	1	1	1	1	1	1	1	1	1	1	1	1	1	1	1	2	4	4	3
1	16	4	5	5	7	5	5	5	4	5	5	4	4	4	5	5	4	4	5	5	4	4	4	5	4	5	5	5	5	4	1	1	1	1	1	1	1	1	1	1	2	2	1	1	1	1	4	4	4
2	12	4	5	5	7	4	5	4	5	4	3	5	5	5	5	5	4	5	4	5	4	5	5	5	5	3	5	4	5	5	1	1	1	1	1	1	1	1	1	1	2	2	2	1	1	2	3	4	4
1	15	4	5	5	7	5	4	5	3	4	5	4	5	5	5	5	4	5	5	3	4	5	5	5	5	4	5	5	4	5	1	1	1	1	1	1	1	1	1	1	1	2	2	2	2	2	4	4	4
2	13	4	3	4	7	5	5	5	4	5	4	5	5	5	3	4	4	5	4	5	5	5	4	4	5	5	5	5	4	5	1	1	1	1	1	1	1	1	1	1	1	1	1	1	1	1	4	4	3
2	15	3	2	4	7	5	5	4	5	5	4	4	4	5	3	5	5	5	4	5	4	4	5	5	5	5	5	5	5	4	1	1	1	2	1	1	1	2	1	1	3	4	2	4	2	2	3	4	4
2	10	5	4	5	2	4	3	5	4	5	5	5	4	4	5	5	5	5	5	4	5	5	5	4	4	5	5	4	5	5	1	1	1	2	1	1	2	1	1	1	2	2	2	2	2	2	4	3	4
2	11	4	5	5	2	4	5	4	5	5	5	5	4	5	5	5	4	3	5	4	5	4	5	5	4	5	5	5	5	4	1	1	1	1	1	1	1	1	1	1	2	1	2	1	2	1	4	4	4
1	10	5	4	5	2	5	4	4	5	5	5	3	5	5	4	5	5	5	5	4	4	5	4	5	5	5	5	4	5	5	1	1	1	2	1	1	1	1	1	1	1	1	1	2	2	1	4	4	4
2	15	4	5	5	2	4	5	4	5	4	5	5	5	5	5	5	4	5	5	5	5	5	4	4	5	5	5	5	5	5	1	1	1	1	1	1	1	2	1	1	1	1	1	1	2	1	4	4	4
1	16	5	5	5	2	4	5	5	5	5	5	5	5	4	5	5	4	5	5	5	5	5	5	5	4	5	5	5	5	5	1	1	1	1	1	1	1	1	1	1	2	1	1	2	1	2	3	4	4
1	15	1	3	2	1	1	3	1	2	2	2	1	2	1	2	1	2	2	4	1	1	1	1	1	1	3	4	5	5	3	2	2	1	2	1	2	2	1	2	1	2	4	3	4	2	2	4	4	2
2	16	1	1	3	1	4	5	4	4	5	4	3	3	5	5	4	4	4	2	1	1	1	2	2	4	2	5	4	5	3	1	1	1	1	1	1	1	1	1	1	1	1	1	1	1	1	4	4	3
2	14	2	4	1	1	4	5	4	4	5	4	5	3	4	3	4	5	5	2	2	3	2	2	2	2	2	4	5	4	4	2	1	1	1	1	1	2	2	1	1	1	1	1	1	1	1	2	2	2
2	12	2	2	2	1	4	5	4	3	4	4	5	4	4	3	5	3	5	5	5	3	5	4	4	3	3	3	3	5	4	1	3	2	2	1	2	3	3	3	3	2	2	1	2	1	3	2	3	2
2	16	4	1	2	1	3	5	4	5	3	5	5	4	5	4	4	5	3	3	4	3	5	3	5	5	3	4	5	4	3	1	1	1	1	1	1	1	1	1	1	1	1	1	1	1	1	4	3	4
2	12	1	1	3	1	1	1	1	1	2	1	2	1	1	1	2	4	3	4	3	4	3	5	5	4	5	4	5	3	4	1	1	2	1	2	1	1	1	2	1	2	1	1	2	3	3	3	4	2
2	11	1	1	3	1	3	3	2	1	2	4	2	2	3	1	1	2	2	5	3	5	4	5	4	5	3	3	5	3	5	3	2	3	3	1	1	2	2	1	1	3	4	2	4	4	4	1	1	2
2	14	2	2	2	1	3	5	4	5	4	4	5	4	3	5	5	5	4	2	1	3	2	1	2	2	4	2	2	1	2	2	2	2	2	2	2	1	1	1	2	1	1	3	1	2	1	3	3	1
2	15	2	1	2	1	3	4	4	5	3	5	3	3	4	5	4	5	3	2	2	3	3	2	2	2	3	4	2	3	2	2	2	2	2	2	1	2	2	1	1	2	1	2	1	2	1	1	2	2
2	13	3	1	1	1	4	5	3	5	4	5	3	5	3	3	4	4	4	4	4	4	1	3	2	1	1	4	3	3	4	1	1	2	1	1	2	1	2	2	1	1	2	2	2	3	1	2	2	1
1	13	4	1	1	1	4	5	5	4	5	3	3	3	3	5	5	4	3	2	4	2	3	4	2	1	2	3	3	4	4	2	1	2	1	2	2	1	1	1	2	3	2	2	3	2	2	3	3	4
2	15	1	4	1	1	3	4	4	4	5	3	5	5	5	5	3	4	5	4	5	3	5	4	5	4	3	4	4	4	5	2	2	1	1	1	1	1	2	1	2	2	3	1	1	1	3	2	3	4
2	13	1	1	2	1	2	2	1	2	3	2	1	3	3	2	3	1	3	2	3	1	1	1	1	3	2	1	2	1	3	2	2	1	1	1	2	2	1	2	2	1	1	2	2	1	2	2	2	1
2	12	1	1	1	1	3	1	1	2	2	2	3	1	1	2	3	3	2	3	3	2	2	3	1	1	2	2	2	2	2	2	2	2	1	1	2	1	2	2	1	1	2	1	1	1	1	4	4	4
2	11	1	1	3	1	1	2	1	4	2	4	3	4	2	1	1	4	4	3	4	2	2	1	3	2	1	4	2	2	2	3	3	2	1	1	2	2	3	2	3	2	2	2	2	2	2	3	3	4
2	15	1	2	2	1	2	3	1	2	1	1	1	3	1	3	1	1	2	4	4	3	3	5	5	4	4	5	3	5	4	2	3	1	2	1	3	2	2	1	2	2	2	2	2	2	2	1	1	3
1	11	1	3	2	1	1	1	3	3	1	1	1	4	3	3	3	2	2	4	5	5	3	4	5	4	3	3	3	4	5	2	3	2	1	2	2	1	2	2	3	2	3	2	4	2	4	3	2	1
1	14	2	1	3	1	2	1	3	2	3	3	1	3	2	3	1	4	2	3	4	5	4	4	5	4	5	5	5	4	3	1	2	2	2	2	2	2	2	2	2	1	3	3	2	3	3	1	2	2
1	15	1	2	2	1	5	3	4	4	5	5	4	4	5	4	3	3	4	4	3	1	1	3	2	1	1	4	3	5	3	1	1	1	1	1	1	3	1	1	3	3	4	3	3	4	2	3	4	3
1	14	1	2	1	3	5	4	3	4	3	5	5	5	4	5	5	3	4	2	1	3	2	1	3	1	3	4	3	4	5	1	2	3	2	3	3	3	1	3	3	4	4	3	4	4	4	4	4	4
1	12	1	2	3	2	5	5	5	4	3	3	5	5	4	3	4	4	4	4	5	4	3	4	3	5	3	3	4	4	4	2	2	2	2	1	1	2	1	2	1	4	4	3	3	3	3	4	2	2
2	10	1	2	2	2	4	3	5	4	4	4	4	5	5	5	3	5	4	4	3	4	4	5	4	3	5	4	5	3	4	1	1	2	2	2	1	2	2	2	1	2	3	2	2	2	2	2	3	4
1	11	2	2	1	2	5	4	4	3	5	4	5	4	5	5	5	4	4	4	4	5	5	4	4	5	3	5	4	4	4	1	1	2	2	1	1	2	1	2	2	2	2	3	2	4	4	3	3	3
2	14	2	3	3	2	2	4	1	3	4	3	2	1	1	1	4	3	1	1	3	3	3	1	1	4	1	3	1	4	1	1	2	2	2	1	2	1	2	1	2	3	3	1	3	2	2	4	4	4
2	12	2	2	2	2	2	3	4	2	3	1	2	3	2	3	1	1	2	5	5	5	3	3	4	5	4	5	4	4	4	3	3	1	1	3	2	2	3	1	1	3	1	2	3	1	3	1	3	1
2	13	1	2	3	2	4	4	4	4	4	3	5	3	5	5	4	4	4	4	3	3	3	3	2	4	2	1	2	3	1	2	2	2	1	2	1	2	2	2	2	1	3	1	3	3	2	1	2	3
2	12	1	1	2	2	4	4	5	5	4	5	5	4	5	4	3	3	4	1	1	3	2	3	2	1	3	4	3	4	5	1	1	2	1	1	1	2	2	2	2	3	2	2	3	2	4	4	3	3
2	15	3	2	2	2	4	5	5	3	4	4	4	5	3	4	5	3	5	3	4	3	4	4	5	3	4	4	4	3	4	1	1	1	2	1	2	1	2	1	2	1	1	2	3	2	3	2	3	3
2	11	2	2	3	2	5	5	3	5	4	4	4	5	3	4	4	4	5	3	3	5	3	5	5	4	4	4	3	4	4	2	2	1	2	2	2	2	1	1	2	3	1	2	3	2	2	4	4	4
1	14	2	3	1	2	5	4	5	4	4	3	3	4	4	5	4	4	5	3	3	4	5	5	5	3	5	3	4	5	5	1	1	1	2	2	2	2	3	3	1	2	2	1	1	1	2	1	2	1
2	15	1	1	1	2	2	1	2	3	2	2	2	1	2	1	1	3	2	3	1	1	1	1	3	3	2	1	1	2	2	2	3	3	3	3	3	3	3	3	3	1	2	2	1	2	2	1	1	1
1	15	4	3	4	2	1	3	3	3	1	1	3	2	3	2	2	1	2	3	2	2	3	2	2	2	1	3	2	3	2	2	1	1	2	1	1	1	2	2	2	2	3	3	2	2	3	3	2	3
2	16	3	2	3	2	1	2	4	3	1	4	2	1	1	2	2	4	3	3	1	2	3	2	1	3	2	1	3	3	2	2	2	1	2	1	2	1	2	2	2	1	1	1	1	1	1	1	3	1
2	10	5	4	5	2	1	3	2	3	1	1	1	4	1	2	2	2	1	1	2	2	3	2	2	1	3	3	5	5	4	2	1	2	2	1	1	1	2	2	1	3	1	1	1	1	2	3	3	1
2	12	4	4	3	2	1	3	1	4	3	3	3	4	1	2	2	1	3	1	2	3	3	2	2	1	4	1	3	3	2	2	1	2	2	1	1	1	1	2	1	2	1	2	3	3	1	2	2	2
1	16	5	4	5	2	2	2	3	1	3	3	3	2	3	3	2	2	2	2	2	1	1	4	2	2	4	2	3	2	2	2	3	2	3	2	2	1	1	3	1	2	2	2	2	1	2	2	1	3
2	12	2	3	3	2	4	2	3	3	4	4	1	3	2	1	1	3	2	2	4	1	3	4	1	2	1	2	3	3	2	1	1	2	1	1	1	1	2	1	1	3	2	3	3	2	1	3	3	3
2	11	2	3	4	2	4	4	3	5	4	5	4	4	4	5	4	5	4	3	2	3	1	2	2	1	2	4	4	4	4	2	3	3	1	3	1	1	2	3	3	1	1	1	2	3	3	4	2	3
1	11	4	5	4	2	4	5	3	4	3	4	5	4	4	5	5	5	3	2	4	2	3	2	3	1	4	5	3	4	3	1	1	1	3	1	2	2	1	3	3	1	3	3	2	1	1	4	4	2
1	13	2	3	1	2	5	5	4	3	5	4	5	4	4	4	4	5	4	3	4	1	2	4	2	3	3	4	4	4	3	2	1	1	1	1	2	2	2	1	1	1	2	2	3	3	2	3	2	2
2	13	4	5	4	5	5	4	4	4	5	5	4	5	5	4	4	3	3	5	5	3	3	3	4	5	5	3	5	4	3	1	2	1	1	2	2	1	1	1	2	1	3	2	3	1	1	3	3	2
2	12	1	3	3	5	5	4	4	4	4	5	5	4	4	5	3	4	5	4	4	4	4	3	4	4	4	5	4	5	3	1	2	2	2	1	1	1	1	2	2	3	2	3	1	1	3	3	4	3
2	14	1	2	2	5	5	5	4	5	3	5	3	4	5	4	4	3	3	3	4	5	5	4	5	5	3	5	4	3	5	1	2	1	1	1	1	2	1	2	2	3	1	3	2	3	3	2	2	1
1	15	5	4	5	3	3	5	5	3	5	3	4	5	5	4	4	4	4	5	4	3	4	4	5	4	5	3	3	5	5	1	2	2	1	2	1	1	1	1	2	3	3	2	2	2	4	4	4	3
2	14	4	5	5	5	5	4	4	5	5	5	5	5	3	4	3	4	4	5	5	4	5	4	3	4	4	5	3	4	4	1	1	1	1	2	1	2	1	1	1	3	3	4	3	2	4	4	3	4
2	16	3	2	4	5	5	5	3	4	4	4	4	4	4	5	5	5	5	4	5	4	5	4	5	4	4	5	5	4	4	1	1	2	2	1	2	2	2	2	1	2	1	1	2	1	2	3	4	4
1	12	2	2	4	5	5	5	5	5	5	4	4	3	3	4	5	5	4	5	5	5	5	5	4	3	3	5	4	5	4	1	2	1	1	2	1	1	1	1	2	1	3	3	1	3	3	1	2	3
2	11	4	5	5	5	5	5	3	5	4	5	5	5	4	3	5	5	3	5	5	5	4	5	4	4	3	5	4	5	4	1	1	1	1	1	1	3	1	1	1	1	2	1	2	2	3	2	4	4
1	13	4	5	5	2	5	4	3	4	4	5	5	4	5	4	4	5	5	5	5	5	4	3	4	4	5	3	5	5	5	2	2	1	1	1	1	1	2	2	2	2	4	2	4	2	2	2	3	3
1	13	5	5	5	2	5	4	5	5	4	5	5	4	5	4	4	3	4	4	4	4	5	4	5	5	4	4	5	4	5	1	1	1	1	1	2	1	1	2	1	1	2	1	2	3	2	4	3	4
1	10	5	5	5	2	3	5	5	4	5	5	4	5	5	3	5	4	5	4	4	4	5	4	5	5	5	5	5	4	5	3	1	1	1	2	1	1	1	2	1	1	1	1	2	2	1	4	3	4
1	12	5	5	5	2	5	5	5	4	3	4	4	4	5	5	5	5	5	5	5	4	4	4	4	5	5	4	5	5	5	1	1	2	1	1	3	1	2	2	1	2	2	2	2	2	1	4	2	4
2	14	5	5	5	2	5	5	5	5	3	5	5	5	3	4	5	5	4	5	4	5	4	5	4	5	5	5	5	4	5	1	1	1	1	1	1	1	2	1	1	1	1	1	1	1	1	4	4	4
2	10	2	2	2	2	3	1	3	1	1	4	3	1	3	1	1	2	3	1	1	2	3	2	1	2	1	4	4	5	3	1	1	1	1	1	1	2	1	2	1	1	1	1	1	1	1	3	2	3
2	10	1	2	1	2	1	1	2	1	1	4	2	2	3	3	4	3	3	1	1	4	1	2	4	2	2	2	2	2	3	1	1	1	2	2	2	1	2	1	2	1	1	1	1	1	1	2	3	1
2	15	3	2	3	6	3	2	1	4	2	4	1	3	4	2	3	2	2	4	2	1	4	1	2	2	2	3	1	4	2	1	1	1	2	1	2	2	2	2	2	4	4	2	4	4	2	4	3	3
2	15	2	2	1	6	2	1	4	3	1	2	1	2	1	2	1	2	1	2	4	2	3	3	3	2	4	5	5	3	3	2	2	2	2	1	2	2	2	2	2	1	1	2	2	3	3	3	4	3
1	12	2	3	4	6	2	3	1	2	1	1	4	1	2	1	1	2	3	2	3	4	2	3	2	3	3	4	4	5	3	2	1	2	1	1	1	1	1	2	1	1	1	1	1	1	1	3	3	2
2	16	4	4	2	4	2	3	3	4	2	1	3	2	1	1	3	2	2	3	3	5	4	5	3	3	5	1	1	1	4	1	1	2	2	2	2	2	2	2	1	3	2	3	2	3	2	1	2	1
1	14	3	1	3	4	1	2	2	2	1	4	4	1	2	3	3	2	2	4	4	4	4	5	3	5	5	2	2	1	2	1	3	3	1	1	1	3	3	1	1	3	1	3	3	1	3	4	3	3
1	13	1	2	1	4	4	4	3	5	4	3	4	3	5	4	4	5	4	3	3	3	1	2	3	2	3	3	5	3	3	1	2	2	1	1	1	2	1	1	1	3	2	2	1	1	1	1	1	2
2	16	1	3	1	4	4	4	5	4	5	4	4	4	3	5	5	4	5	2	3	1	3	1	1	2	1	4	4	4	5	1	2	2	2	2	1	2	2	1	2	2	3	3	3	3	3	4	3	4
1	14	1	2	3	4	5	4	5	5	3	4	4	3	4	5	5	3	4	2	2	1	2	2	3	3	2	4	4	5	3	1	1	1	1	1	2	2	2	2	2	2	4	4	4	4	2	4	3	3
2	12	3	4	2	4	5	4	5	4	5	4	5	3	3	4	3	4	5	3	4	4	5	4	3	3	5	1	2	2	1	2	2	3	1	2	3	2	3	1	3	3	2	3	3	2	3	4	3	3
2	16	4	5	4	4	4	3	5	4	3	4	3	3	5	5	5	5	5	3	3	3	2	4	3	2	1	4	4	4	4	1	1	2	1	1	1	1	2	1	1	3	1	2	2	1	2	2	2	4
2	14	1	2	1	4	5	5	5	5	4	5	3	3	4	5	4	3	4	4	5	5	4	3	4	4	5	2	1	1	3	2	2	2	1	1	2	1	1	2	2	1	3	3	1	3	3	4	3	3
2	12	1	1	1	6	3	5	4	4	5	4	4	5	4	3	5	3	5	4	3	3	5	5	5	5	4	3	4	5	5	1	2	2	2	1	2	1	1	1	2	4	4	4	4	4	4	2	2	4
2	14	2	2	4	6	4	5	5	5	4	5	3	4	5	4	5	3	3	4	4	4	4	5	4	4	4	4	4	4	5	1	1	1	1	1	1	1	1	1	1	1	1	1	2	2	1	4	4	3
2	11	2	2	2	6	4	4	5	4	4	3	4	4	5	4	5	5	4	4	4	4	4	4	5	5	4	4	4	4	5	2	1	2	2	1	1	1	2	1	2	1	2	2	2	2	2	4	4	3
2	13	3	2	2	4	3	5	4	4	3	5	5	5	5	5	4	4	5	5	5	5	4	4	3	4	5	4	5	5	4	1	1	1	1	1	1	1	1	1	1	1	1	1	1	1	1	4	2	3
1	14	4	3	2	4	5	4	5	5	5	5	3	4	4	5	4	4	4	5	4	4	5	3	5	4	5	5	4	5	4	1	1	2	1	1	2	1	1	1	1	4	4	4	4	4	3	3	4	3
1	16	4	3	2	4	4	5	3	4	5	5	3	5	5	5	4	5	4	5	5	4	5	5	4	3	4	5	4	4	5	1	1	2	1	1	1	1	2	2	3	1	2	3	1	1	3	4	3	3
2	13	4	2	3	4	5	4	4	4	4	4	4	5	3	5	5	5	5	5	5	5	4	4	5	4	3	5	5	4	4	3	1	1	3	2	1	1	1	1	1	2	4	3	4	4	3	4	3	3
1	14	5	5	4	4	3	5	4	5	4	5	5	5	3	5	4	4	5	4	5	5	5	3	4	5	4	5	4	4	5	1	1	1	1	1	1	2	1	1	1	3	2	3	2	3	3	3	4	3
2	13	2	3	2	4	4	5	4	4	4	3	5	5	5	5	5	5	4	4	3	5	5	5	5	5	3	4	5	4	5	1	1	1	1	1	1	2	1	1	2	1	2	2	2	1	2	4	4	4
2	10	2	4	3	4	5	5	4	4	5	5	5	4	4	4	5	4	4	5	5	4	5	4	5	4	4	4	5	4	5	1	1	1	1	1	1	1	1	1	1	2	2	2	2	3	2	4	4	3
2	13	5	5	4	6	4	4	5	5	3	5	5	3	5	5	4	5	5	4	4	4	5	5	5	4	5	4	4	5	5	1	1	1	1	1	1	1	1	1	1	1	1	1	1	1	1	3	4	4
2	15	5	5	4	6	5	5	5	5	4	4	4	4	5	4	5	4	4	4	5	4	5	5	4	5	4	5	5	4	5	1	1	1	1	1	1	1	1	1	1	1	2	2	1	1	2	3	4	4
2	15	4	5	5	6	5	5	3	4	4	5	4	5	5	5	5	5	4	5	4	4	5	5	4	5	4	5	5	5	4	1	1	1	1	1	1	1	1	1	1	2	1	1	1	2	2	4	4	4
1	16	5	5	5	4	5	5	5	5	4	4	4	5	5	4	5	5	4	5	4	4	5	5	5	4	5	5	5	5	4	1	1	1	1	1	1	1	1	1	1	4	3	2	3	2	2	4	4	3
2	15	2	2	1	4	3	2	1	3	2	3	1	3	2	2	2	3	1	2	1	3	2	1	1	3	1	1	3	3	2	3	3	3	2	3	3	3	3	3	2	3	4	3	2	3	2	1	1	1
2	13	3	2	4	4	2	4	2	2	1	1	1	3	2	2	1	1	1	3	5	4	4	4	4	4	3	4	3	5	4	2	1	2	1	2	1	1	2	2	2	4	4	3	2	2	4	2	1	2
1	14	2	2	3	4	4	5	5	4	5	5	5	4	4	5	3	4	3	1	2	2	2	3	2	2	1	4	3	5	5	1	3	3	1	3	3	1	1	1	1	2	2	2	2	2	2	4	4	4
2	14	1	3	3	4	5	5	4	4	3	5	5	3	4	5	4	5	3	1	4	2	3	3	3	4	2	4	3	5	4	1	1	2	1	2	1	1	1	2	1	3	3	4	4	3	4	2	3	2
1	15	1	1	3	4	5	3	4	4	4	4	4	4	3	5	5	5	4	4	5	5	3	4	4	5	4	3	1	1	3	1	1	2	2	1	1	2	2	1	1	2	3	2	2	1	3	4	2	4
2	11	2	2	3	7	4	5	4	4	5	5	5	5	3	5	4	4	4	5	4	4	5	5	4	5	3	4	5	5	4	1	1	1	1	1	1	1	1	1	1	3	3	2	1	2	1	4	4	3
2	12	1	1	2	7	5	5	4	4	3	4	5	5	5	5	5	3	4	5	5	4	5	4	4	5	3	5	4	4	5	1	1	1	1	1	2	1	1	2	1	3	2	2	2	1	1	3	4	4
2	10	2	1	2	2	4	4	4	5	5	5	5	4	5	3	4	4	5	4	5	5	4	4	5	5	3	5	5	3	5	3	1	2	1	3	3	3	2	1	3	3	1	3	3	3	3	4	4	3
1	12	2	2	2	2	3	4	4	5	4	4	5	4	5	5	5	4	5	5	4	5	3	5	5	4	4	4	5	4	5	1	1	1	1	1	1	1	1	1	1	4	4	4	3	2	2	4	4	3
2	10	4	2	3	2	5	5	4	5	3	4	4	5	4	4	5	5	4	5	5	4	5	4	5	4	3	5	5	4	4	2	1	2	1	2	2	1	2	2	2	1	1	1	2	1	2	3	3	2
1	10	4	3	4	2	5	3	4	5	5	5	5	4	4	5	4	4	5	5	4	4	4	4	4	5	5	5	5	4	4	1	1	1	1	1	1	1	1	1	1	1	1	1	1	1	1	4	4	4
2	12	2	4	4	2	5	4	5	3	5	5	5	5	3	5	4	4	5	3	5	4	5	5	3	5	5	5	4	5	4	1	1	1	1	1	1	1	2	1	1	2	2	2	1	1	3	4	3	3
1	14	5	5	4	7	4	5	5	5	5	4	3	5	5	4	4	5	5	5	5	3	4	5	5	5	4	4	5	5	5	1	1	1	1	1	1	1	1	1	1	1	2	2	2	2	1	4	4	3
1	10	5	4	5	2	4	5	5	5	3	5	4	5	4	4	5	5	5	4	5	5	5	5	4	4	5	5	5	5	4	1	1	1	1	1	1	1	1	1	1	2	2	1	1	2	2	3	4	4
2	11	5	4	5	2	4	5	4	5	5	4	4	5	5	5	5	5	4	5	5	5	4	5	3	5	5	5	4	5	5	1	1	2	1	1	2	1	1	1	1	2	1	2	2	1	2	3	4	3
1	15	5	5	4	2	4	5	5	4	5	5	5	5	5	4	4	5	5	5	5	5	5	5	5	3	5	5	5	5	5	1	1	1	1	1	1	1	1	1	1	1	2	2	2	2	2	4	4	3
1	13	5	4	5	2	4	4	5	4	5	5	5	5	4	5	5	5	5	5	5	5	5	4	5	5	5	5	5	5	5	1	1	1	1	1	1	1	1	1	1	2	2	2	3	2	1	4	3	4
1	14	2	2	1	1	2	1	3	2	2	4	3	3	1	1	3	4	2	2	3	2	2	1	3	2	2	2	4	1	2	1	2	1	1	1	1	2	2	2	1	1	1	1	1	1	1	3	2	4
1	10	1	1	1	1	1	1	1	3	1	1	1	3	3	4	1	1	2	5	5	4	5	4	5	3	3	4	4	4	5	1	3	2	2	3	1	2	2	1	2	1	1	1	1	1	1	3	3	3
2	11	3	1	2	1	2	2	1	2	2	4	3	3	1	3	3	1	1	5	5	4	4	4	4	4	4	4	3	4	4	2	3	3	1	1	1	2	3	1	3	1	1	1	1	1	1	2	3	2
2	10	2	3	3	1	5	4	5	4	4	3	4	5	5	3	4	3	5	2	3	2	2	3	4	3	3	4	4	3	5	2	3	3	3	1	1	2	3	3	3	4	3	3	4	4	4	3	4	4
1	11	2	2	1	1	5	4	4	5	3	3	4	5	5	3	5	4	4	4	5	4	4	4	5	3	5	5	4	4	3	3	1	2	1	3	2	2	3	3	1	3	2	3	1	1	2	2	2	3
1	11	1	2	2	1	2	1	3	2	1	4	2	3	2	2	3	3	1	3	5	5	5	5	3	3	5	1	3	1	2	1	1	3	2	2	3	2	3	1	1	2	2	2	2	2	2	4	4	2
2	13	2	3	1	1	2	4	3	2	2	1	3	3	1	3	3	1	1	4	4	5	5	3	4	3	3	4	4	4	4	2	2	2	1	2	1	3	2	1	3	1	1	2	1	3	1	3	1	2
1	11	1	1	2	1	4	4	3	3	4	4	4	4	4	3	4	3	5	3	4	2	2	2	1	1	3	2	1	4	4	3	1	2	3	3	2	1	1	2	1	3	1	2	1	1	1	1	1	3
2	10	3	1	2	1	3	3	5	4	5	4	4	5	4	3	4	3	4	1	2	1	3	3	2	4	3	4	3	3	2	3	3	1	2	2	2	1	3	1	2	1	1	1	1	1	1	4	4	4
2	12	1	1	3	1	3	5	4	4	4	5	5	3	5	5	3	3	4	3	1	4	1	3	1	1	3	4	5	4	3	1	1	2	2	2	1	2	2	1	2	1	3	3	2	3	1	2	3	4
2	16	1	2	1	1	5	4	4	4	4	4	4	4	4	4	4	5	5	3	5	4	4	5	4	4	5	3	4	4	5	1	2	2	2	2	1	2	2	1	1	4	2	3	4	4	2	2	3	3
1	12	1	2	3	1	1	2	2	1	3	3	3	2	2	2	2	1	1	5	4	4	4	4	3	4	5	3	3	5	5	1	2	1	3	3	2	3	1	1	2	4	3	4	3	2	4	3	2	2
2	11	2	2	1	1	3	4	4	4	3	4	3	3	4	4	4	4	4	1	2	2	2	2	3	3	3	3	1	2	4	1	1	3	3	1	1	1	3	2	3	3	4	4	3	4	4	1	1	3
1	14	4	1	1	1	2	1	1	1	4	1	4	3	1	2	3	1	3	4	5	5	5	3	4	5	3	4	4	4	4	1	2	2	2	2	1	2	1	2	2	1	1	1	1	1	1	3	3	2
2	10	1	1	1	1	4	5	4	4	3	3	3	3	4	5	4	4	5	3	3	1	2	2	4	1	3	2	1	4	4	2	2	2	1	1	2	1	1	2	2	1	1	1	1	1	1	4	4	4
1	11	3	2	1	1	3	5	5	3	4	3	3	5	5	4	3	5	3	1	2	4	1	3	1	4	3	3	4	3	2	2	2	2	2	2	2	1	1	2	2	1	1	1	1	1	1	4	4	4
1	11	2	1	1	2	3	5	5	5	5	3	4	4	4	3	5	5	4	4	5	5	4	3	4	4	4	3	5	3	5	2	3	3	3	3	3	3	3	3	2	2	2	2	2	2	2	2	2	1
2	12	3	1	1	2	4	5	4	5	3	5	5	3	5	3	5	4	4	4	4	4	5	4	4	4	4	5	4	4	4	2	1	1	2	1	2	1	2	1	1	2	2	4	4	4	3	2	3	3
1	13	2	2	2	2	5	3	5	4	4	5	5	4	3	4	3	3	4	3	1	2	3	4	1	3	2	1	4	3	4	2	2	2	2	1	2	2	2	2	1	3	3	2	1	1	1	2	1	2
1	14	1	3	1	2	5	4	4	5	4	5	4	4	4	4	3	3	5	3	1	1	2	2	2	1	3	4	3	4	4	1	3	3	1	2	1	2	1	3	1	2	1	3	2	3	3	4	4	3
2	11	1	2	2	2	4	4	5	4	4	5	3	4	4	4	4	5	5	4	3	5	3	5	4	5	4	3	5	3	4	2	2	2	1	1	2	2	2	2	1	4	4	4	4	3	4	4	4	4
1	15	3	1	3	2	4	4	5	5	5	3	3	5	3	5	5	5	4	3	3	3	4	5	5	5	4	5	5	4	3	1	2	1	2	2	2	1	2	1	1	2	3	1	2	3	3	2	1	1
1	13	1	3	2	2	5	3	5	4	5	3	5	4	4	5	5	4	4	4	4	4	4	4	5	4	5	4	5	4	4	1	1	2	1	1	2	2	2	2	1	3	3	3	3	3	2	3	4	4
1	13	5	4	5	2	2	2	2	1	1	1	3	1	2	1	2	1	2	1	2	3	3	1	2	2	1	5	4	3	5	1	1	1	1	2	1	1	1	1	1	1	1	1	1	1	1	1	2	1
2	11	1	2	2	2	1	2	1	2	2	3	3	2	1	4	2	4	3	3	2	4	1	1	2	2	2	3	2	2	2	1	1	2	1	1	2	2	1	1	1	3	2	3	3	1	1	2	3	3
2	12	3	4	2	2	2	3	3	1	1	2	1	3	3	1	4	4	2	3	3	2	1	3	3	1	1	2	1	3	3	2	2	1	1	3	2	3	2	3	2	1	3	3	1	3	2	1	1	1
2	12	3	3	4	2	3	3	4	3	2	4	1	1	1	2	3	1	3	4	2	3	1	2	4	1	1	2	3	3	1	2	1	2	2	1	1	1	2	1	1	2	2	2	3	3	2	3	1	2
2	11	2	1	1	2	3	1	3	4	4	4	2	4	2	2	3	1	1	3	4	1	2	2	2	1	3	3	2	2	3	1	1	1	3	3	1	3	2	1	2	3	4	4	4	4	4	4	3	4
2	12	2	2	4	2	4	5	4	5	4	4	5	5	3	3	4	3	3	3	1	2	3	3	3	1	4	3	4	3	4	1	1	2	1	1	1	2	1	2	2	1	2	2	2	3	1	3	2	4
1	15	4	4	4	2	4	4	5	4	4	3	5	4	5	5	5	3	5	4	3	2	1	3	2	2	4	4	3	4	5	1	1	2	2	2	2	1	2	1	2	1	2	2	1	3	1	1	2	2
1	16	3	4	2	2	5	4	4	3	4	3	5	4	3	5	4	5	5	4	4	5	4	4	4	5	4	3	1	2	1	2	1	1	1	1	2	2	2	1	2	2	2	2	2	2	2	3	4	3
2	10	4	3	4	2	4	5	5	4	4	4	4	3	5	4	5	4	4	4	5	5	5	3	3	4	5	1	2	1	2	1	1	1	1	2	1	1	1	1	1	1	1	1	1	1	1	4	3	2
2	16	4	2	2	2	5	4	4	5	5	5	3	5	3	4	3	5	5	4	1	2	1	3	4	4	4	5	4	4	3	2	2	1	2	1	1	1	1	2	1	2	2	2	2	2	2	3	4	3
2	13	4	5	5	2	5	5	4	3	5	5	5	3	3	5	4	3	4	5	4	4	4	3	4	4	3	5	3	4	4	2	2	1	2	2	1	1	2	2	1	1	2	3	1	1	2	1	1	3
2	11	1	1	1	2	4	5	5	5	4	4	5	4	4	4	4	3	5	5	3	4	4	4	3	4	3	5	4	4	4	3	3	3	3	2	3	3	3	3	3	1	1	1	2	3	1	3	1	3
1	10	1	1	2	5	4	4	4	4	4	3	5	4	4	5	4	4	5	5	4	5	4	5	5	3	3	3	4	5	4	2	1	1	1	1	1	2	1	2	2	2	2	2	2	2	2	3	3	2
1	11	5	4	5	3	4	5	5	4	5	4	5	5	5	3	3	3	4	5	4	4	4	3	5	4	4	4	5	4	3	1	2	1	2	1	1	2	1	1	1	1	3	3	2	1	1	3	4	4
1	16	4	5	4	3	3	4	4	5	4	5	4	5	5	3	4	5	4	5	4	4	4	4	4	3	5	5	4	4	4	2	1	1	1	1	2	2	2	2	2	2	1	1	2	1	1	4	3	4
2	11	1	1	3	3	3	5	5	4	4	5	5	5	3	4	5	4	4	4	4	3	5	3	4	5	5	4	4	4	5	2	2	2	1	2	1	1	2	2	2	1	3	2	1	1	3	4	3	3
1	12	4	5	5	5	5	5	5	4	4	4	4	5	4	5	4	4	4	3	5	5	3	5	4	5	5	5	4	5	4	1	1	1	1	1	1	1	1	1	1	1	1	1	1	1	1	4	4	4
1	16	5	5	5	2	3	5	4	5	5	4	5	4	5	4	4	4	5	5	3	5	5	4	4	4	5	5	4	5	4	1	1	1	1	1	1	1	1	1	1	1	1	1	1	1	1	3	4	4
1	12	4	5	5	2	5	5	4	4	4	5	5	5	3	5	5	5	3	5	4	5	4	5	5	4	3	5	4	4	5	1	1	1	2	2	2	1	1	1	2	2	2	1	1	3	2	3	4	4
2	12	4	5	5	2	5	5	5	5	4	5	4	5	4	4	5	4	3	5	5	5	3	4	4	5	5	5	4	5	4	2	1	1	1	1	1	1	1	2	1	2	2	4	3	4	4	4	3	4
1	14	5	5	5	2	5	4	4	5	5	4	5	4	4	5	4	4	5	5	4	5	5	5	4	5	3	5	5	4	5	1	1	1	1	1	1	1	1	1	1	1	1	1	1	1	1	4	4	4
1	13	5	5	5	2	5	4	4	4	4	5	5	4	5	5	5	4	5	5	5	5	4	4	5	5	3	5	5	5	4	1	1	1	2	1	1	1	1	1	1	1	1	2	1	1	2	4	3	3
2	15	4	4	3	2	1	1	2	2	3	1	2	3	1	1	2	2	3	1	1	4	3	2	1	1	1	2	2	1	1	1	1	1	1	2	1	1	1	2	1	2	2	2	2	2	2	1	1	3
2	15	3	1	2	2	2	1	2	2	1	3	3	2	2	1	3	2	1	3	4	2	2	1	1	3	1	3	4	4	4	1	1	2	2	1	1	2	1	2	1	1	1	1	1	1	1	1	3	1
2	11	2	1	1	6	3	2	2	2	3	2	4	2	4	2	2	1	1	1	1	3	2	1	2	3	2	4	4	4	4	1	1	1	1	2	1	2	2	1	2	3	4	4	2	4	3	1	2	2
1	15	2	3	1	4	4	4	4	5	4	4	3	4	4	3	4	5	4	1	2	3	2	3	3	3	3	3	3	4	4	2	1	1	2	1	1	1	1	2	2	4	3	3	2	4	4	4	4	3
2	12	1	2	1	4	4	5	5	5	3	5	5	4	5	4	3	5	3	1	1	2	3	1	4	2	3	5	4	4	3	1	1	2	1	1	2	2	1	2	2	1	1	1	1	1	1	4	3	4
2	11	2	1	2	4	4	3	4	4	3	5	3	3	5	5	5	4	5	4	4	4	3	4	5	4	3	5	4	3	5	1	1	1	2	1	1	2	2	2	2	2	3	2	3	2	2	1	3	2
2	13	3	3	3	6	4	4	4	3	3	5	4	5	5	5	4	4	3	4	4	4	3	5	5	4	4	4	3	5	4	1	2	2	1	1	2	1	1	1	2	3	2	2	1	1	1	2	2	3
2	11	2	3	3	6	4	4	3	5	4	5	4	5	4	4	4	5	4	4	3	4	4	4	4	4	4	5	3	5	4	2	1	1	1	2	2	2	2	2	1	4	2	2	3	3	4	2	4	2
1	13	2	1	1	4	5	3	4	4	5	4	5	5	5	5	4	4	4	5	5	5	3	4	4	4	5	4	5	5	4	1	1	1	1	1	1	1	1	1	1	1	1	2	3	1	1	4	3	4
1	15	3	1	1	4	5	5	4	5	4	4	5	5	3	5	5	3	4	5	4	4	4	3	5	5	5	5	5	4	4	1	1	1	1	1	1	1	1	1	1	1	1	1	1	1	1	3	4	4
1	12	3	3	2	4	3	4	5	4	5	5	5	5	4	5	5	4	3	5	4	4	5	4	5	5	3	5	5	3	5	1	1	1	1	1	1	1	1	1	1	1	1	1	1	1	1	4	4	4
2	11	2	2	3	4	5	5	5	5	4	4	4	3	5	5	4	4	4	4	4	4	4	4	5	5	5	4	4	5	5	2	1	2	1	1	1	2	1	1	2	4	3	4	4	4	4	3	4	4
2	11	5	4	5	4	5	5	5	5	5	4	5	3	4	4	4	5	3	3	4	5	3	5	5	5	5	5	4	4	5	1	1	1	1	1	1	1	2	1	1	1	1	1	1	2	1	4	3	4
1	10	4	5	5	4	3	4	5	5	5	4	5	4	5	3	5	5	4	3	4	4	5	4	5	5	5	5	4	4	5	2	1	2	1	1	1	1	1	2	1	1	1	1	1	1	1	4	4	4
1	15	5	4	5	4	5	4	5	5	5	3	3	4	4	5	5	5	5	3	4	5	5	5	5	5	4	4	4	5	5	1	1	1	2	2	1	1	1	1	1	3	3	4	4	2	4	4	3	4
2	14	3	2	3	6	4	5	4	5	5	3	5	5	5	4	4	5	4	5	5	3	4	5	4	5	5	5	5	4	5	1	1	1	1	1	1	1	1	1	1	1	1	2	2	2	1	3	4	4
2	14	5	5	4	6	4	4	3	4	5	4	5	5	5	5	5	4	5	5	5	5	5	4	4	4	4	4	5	5	5	1	1	1	1	1	1	1	1	1	1	2	1	1	1	1	1	4	3	3
1	16	4	5	5	6	5	5	5	3	3	5	4	5	5	4	4	5	5	4	5	5	4	5	5	3	5	4	5	5	5	1	1	1	1	1	1	1	1	1	1	2	1	2	1	1	1	3	4	4
2	10	5	5	4	6	3	5	4	5	5	5	5	5	4	3	4	5	5	4	5	5	5	5	4	4	4	5	4	5	5	1	1	1	1	2	1	2	1	1	1	2	2	2	1	1	2	4	4	4
2	16	5	5	4	4	5	4	5	5	4	5	3	5	4	5	4	5	5	5	5	4	5	5	4	5	4	4	5	5	5	1	1	1	1	1	2	1	1	1	1	1	1	1	2	1	1	2	4	3
2	11	5	5	5	4	4	5	5	4	5	4	5	5	5	3	4	5	5	5	5	3	5	5	5	5	4	4	5	5	5	1	1	1	1	1	1	1	1	1	1	1	1	1	1	1	1	4	4	4
1	11	5	5	5	4	4	4	5	5	5	5	5	5	3	4	4	5	5	5	4	5	5	4	5	5	4	5	5	5	4	1	2	1	1	1	1	1	1	1	1	2	2	2	2	1	1	4	3	4
2	15	3	3	2	4	1	1	3	4	1	1	2	1	1	3	4	2	1	3	2	3	3	2	1	1	1	3	5	4	5	2	2	2	2	1	1	1	2	1	1	1	2	1	1	1	3	1	2	1
1	12	2	1	1	4	2	3	4	3	1	1	3	2	3	3	4	4	4	3	1	2	3	3	1	3	2	3	2	3	2	1	2	1	2	1	3	2	3	3	3	3	3	3	4	2	4	2	2	1
1	16	1	3	1	4	3	3	4	4	4	5	3	5	5	5	5	4	4	1	2	2	2	3	2	2	2	4	5	3	4	2	3	2	1	3	3	3	2	3	3	2	3	1	2	1	1	2	3	2
2	11	2	2	3	4	4	3	5	3	5	4	4	5	4	5	4	5	4	5	5	4	5	4	4	4	3	4	5	4	3	1	1	1	2	2	1	1	2	2	1	4	4	2	4	3	4	2	2	3
2	15	3	2	2	7	5	5	3	5	5	4	5	3	5	5	5	4	3	5	4	5	4	5	4	4	4	5	5	4	4	1	1	1	2	1	1	1	2	1	1	2	3	3	2	4	2	4	3	4
2	10	3	2	1	7	4	4	5	4	5	5	4	5	4	5	3	4	5	4	4	5	5	3	5	5	4	5	4	4	5	1	1	1	1	1	1	1	1	1	1	2	2	2	1	2	1	4	3	4
1	11	3	4	2	2	4	4	3	5	4	5	4	4	5	5	5	5	4	5	5	5	4	5	5	3	3	4	5	4	5	1	1	2	2	2	1	2	2	2	2	1	3	2	1	3	1	3	2	3
1	11	2	4	2	2	4	5	5	3	4	5	5	3	4	5	4	5	5	5	4	3	5	4	4	5	5	5	5	5	3	2	2	1	1	1	1	1	1	1	2	2	2	2	2	2	2	3	4	3
1	12	5	5	4	2	3	5	4	4	4	5	5	5	5	5	5	5	4	5	5	4	4	5	4	5	5	5	5	5	4	1	1	1	1	1	1	1	1	1	1	1	1	2	1	2	1	4	4	4
1	15	3	1	2	2	5	5	5	5	5	5	4	3	4	4	5	5	5	4	4	5	5	5	5	5	4	5	4	5	5	1	1	1	1	1	1	1	1	1	1	1	1	1	1	1	1	4	4	4
1	15	5	5	4	2	4	5	5	5	4	5	5	4	4	5	5	4	5	4	5	5	5	4	5	4	5	5	5	4	5	1	1	1	1	1	1	1	1	1	1	1	1	1	1	1	2	3	3	4
2	11	5	5	4	2	5	5	4	5	5	5	4	4	5	4	4	5	5	5	5	5	5	4	5	5	3	5	4	5	5	3	1	1	1	1	1	1	1	1	1	2	2	2	1	2	1	4	4	4
1	16	5	5	4	2	5	4	5	5	5	5	5	4	4	4	5	5	4	5	4	5	5	5	4	5	4	5	5	4	5	1	2	1	1	1	1	2	1	1	1	2	1	1	2	1	1	4	4	3
2	11	2	3	1	1	1	1	3	2	1	1	4	3	3	2	1	4	1	3	4	5	4	4	3	4	4	1	1	2	3	1	1	1	1	1	1	3	1	1	1	2	4	3	2	2	4	4	2	4
2	16	2	2	1	1	3	1	3	2	1	1	1	1	3	1	3	4	3	4	3	4	4	3	5	5	5	4	4	5	4	2	3	1	2	2	1	3	3	1	1	1	1	1	1	1	1	2	2	1
1	15	1	2	3	1	4	4	5	5	3	4	3	5	5	3	4	5	3	1	3	1	3	1	2	3	1	4	3	4	5	1	2	2	2	2	1	2	1	1	2	4	4	4	3	4	4	4	4	3
1	10	1	3	2	1	5	4	4	5	4	5	3	5	3	3	5	5	4	2	1	2	2	2	2	3	1	3	4	5	4	1	1	2	1	1	1	2	2	1	2	2	3	1	1	1	1	2	2	3
1	15	1	2	2	1	5	5	3	4	3	5	5	5	4	4	3	4	5	1	2	1	2	3	1	3	3	4	5	4	3	3	3	3	2	3	1	2	1	3	3	2	2	2	2	2	2	4	3	3
1	16	2	2	2	1	5	3	5	4	5	3	5	4	4	3	5	5	3	3	4	2	2	4	4	2	2	4	4	4	3	2	2	1	2	2	1	2	1	2	1	3	4	4	4	4	4	4	3	4
2	16	1	2	3	1	2	3	2	1	3	3	2	1	2	2	2	3	2	3	3	5	5	4	4	4	5	4	3	3	5	1	1	1	3	1	2	3	1	3	1	3	4	4	4	4	4	2	2	1
1	12	2	1	2	1	1	3	2	1	1	2	3	3	4	2	1	3	1	5	5	4	3	3	5	5	4	5	3	5	3	1	2	3	1	1	1	1	3	2	3	4	3	2	2	2	2	2	2	1
1	16	3	1	3	1	4	3	4	2	1	2	4	1	2	1	1	2	1	4	5	4	5	4	4	4	4	4	4	4	3	1	2	2	3	2	1	1	2	2	1	1	1	1	1	1	1	1	1	2
1	12	3	2	1	1	4	4	5	4	5	3	5	4	4	4	5	5	4	2	2	1	2	1	1	3	3	1	3	1	2	2	1	2	2	2	1	3	2	2	3	1	2	2	2	1	1	2	2	1
2	10	1	2	3	1	3	3	5	4	3	5	4	4	4	4	3	4	4	2	2	3	1	3	1	4	3	3	3	2	3	3	1	2	2	1	2	3	1	2	3	3	3	2	3	3	1	1	2	2
1	12	1	3	2	1	4	3	4	3	4	4	5	4	5	3	4	4	4	2	1	2	3	4	1	2	4	2	3	3	4	1	1	1	2	2	2	2	1	2	2	2	2	1	1	2	2	1	2	1
1	13	1	3	1	1	5	5	3	4	5	3	4	4	4	4	4	4	3	4	3	2	1	4	1	3	1	4	2	4	2	2	1	1	2	1	2	2	2	1	2	2	2	3	4	3	2	3	2	1
1	14	2	1	1	1	5	3	4	4	4	5	4	3	4	3	3	5	5	2	3	1	3	2	3	3	2	4	2	3	3	2	2	2	1	2	2	2	2	1	2	1	3	3	2	3	3	1	3	2
1	14	1	1	1	1	5	3	4	3	5	4	5	3	5	5	4	5	4	1	1	4	4	3	3	3	2	1	3	2	2	2	1	1	1	2	2	2	2	1	2	3	3	3	3	4	4	3	1	3
2	15	3	1	1	1	4	3	4	4	5	5	5	5	4	3	5	3	5	4	3	4	4	4	4	4	5	5	5	4	3	1	2	1	1	2	2	2	1	2	2	1	3	1	2	1	2	2	1	3
1	12	1	2	1	1	4	4	5	4	4	4	5	3	3	3	5	5	5	4	4	4	5	5	4	4	4	3	4	5	5	1	1	1	3	1	3	1	1	1	1	3	4	4	4	4	2	1	1	1
1	10	2	1	3	1	1	1	4	2	2	3	1	1	1	1	1	1	1	3	5	4	4	4	5	5	4	3	3	5	4	2	2	1	2	2	2	2	2	2	2	1	3	3	2	1	1	4	4	4
1	15	4	1	1	1	4	3	4	4	5	3	3	4	3	4	4	3	4	1	1	1	3	3	3	2	4	1	4	3	2	1	3	1	2	1	2	2	2	1	2	1	1	1	3	1	3	1	2	1
2	15	3	1	2	1	3	5	5	5	3	5	4	3	4	5	4	4	5	1	2	1	3	1	3	2	2	1	3	1	1	1	2	2	2	2	1	1	2	2	2	3	2	3	2	2	3	1	1	3
2	13	1	1	1	1	5	3	4	4	3	4	5	4	4	5	4	4	4	3	2	3	1	1	2	1	2	5	3	4	5	1	2	1	3	2	3	2	3	3	3	3	3	2	4	2	3	2	1	2
2	14	1	1	2	1	5	4	5	4	4	4	5	4	5	3	5	4	4	1	1	2	2	2	2	2	1	3	4	5	5	1	2	1	1	2	2	2	1	2	2	2	3	1	2	1	3	2	2	1
2	11	1	2	3	1	4	3	4	4	4	5	5	4	5	3	3	5	3	3	2	4	1	1	3	4	2	4	4	3	3	2	1	1	1	2	2	2	2	2	1	2	2	2	2	2	2	2	3	1
2	15	3	1	1	3	5	5	5	4	4	3	4	5	3	5	5	4	4	1	1	3	4	1	1	2	2	5	4	5	3	2	2	1	2	2	1	2	2	1	1	4	4	4	4	4	3	2	3	2
2	10	2	1	1	2	3	3	4	5	5	5	4	5	4	4	4	4	5	4	4	4	4	3	5	4	4	4	4	3	5	2	1	2	1	1	2	2	2	2	1	4	4	3	4	4	4	2	3	1
2	10	1	2	1	2	5	5	5	3	5	4	4	5	4	4	5	3	3	4	4	3	4	5	5	5	4	3	4	4	5	1	1	2	1	2	1	1	2	2	2	1	1	1	1	1	1	3	3	1
1	16	2	2	1	2	4	4	4	3	5	4	4	5	5	5	3	5	5	5	3	4	4	5	4	5	4	5	4	4	4	2	1	2	2	2	2	1	2	1	2	3	2	1	1	3	2	3	4	3
2	12	1	1	3	2	3	2	2	3	2	1	3	3	2	2	2	2	1	1	1	3	1	2	2	3	1	2	3	2	2	2	2	2	1	2	2	2	2	1	2	2	2	2	2	2	1	1	3	3
1	10	4	2	1	2	1	1	1	4	1	3	3	1	2	4	1	2	2	1	2	4	4	2	3	3	3	1	1	3	1	1	1	2	2	1	2	1	2	2	1	2	3	2	2	3	4	4	3	2
2	10	2	2	2	2	3	1	3	2	2	3	3	3	1	1	2	3	3	3	4	5	4	5	4	5	4	4	5	3	5	1	2	2	2	2	2	2	2	2	2	1	1	1	1	1	1	2	1	2
2	12	1	1	1	2	3	5	4	5	3	5	5	3	5	3	4	4	4	3	2	1	2	2	2	1	1	3	4	5	5	1	2	3	1	2	1	1	3	1	2	3	3	3	1	3	2	2	1	2
1	11	2	2	1	2	2	3	2	2	1	1	2	4	1	4	2	3	3	3	3	2	1	2	2	3	1	2	2	1	4	2	2	2	2	2	2	1	1	2	1	4	2	2	2	4	2	4	3	3
2	11	2	4	2	2	3	1	1	1	4	2	2	4	4	3	2	1	2	4	3	1	2	2	1	1	3	3	3	2	1	2	2	2	1	1	3	2	2	1	2	3	1	3	3	2	3	1	3	1
2	13	3	2	2	2	1	3	4	2	4	3	1	3	4	3	3	1	3	2	1	1	2	3	2	3	4	4	3	1	2	2	1	1	2	2	2	1	2	2	2	1	1	1	1	1	1	2	1	1
2	15	5	5	4	2	2	2	1	2	1	2	1	2	2	1	2	4	4	4	4	3	3	5	4	3	4	1	4	1	1	2	1	1	1	1	1	2	2	1	2	1	1	2	1	3	2	2	3	3
1	13	3	1	3	2	4	2	1	2	3	4	3	3	4	4	3	2	1	2	2	4	4	2	1	2	1	2	3	3	2	3	3	1	3	1	1	2	1	2	2	4	3	4	4	2	2	3	4	3
2	13	4	5	4	2	4	4	5	5	3	4	5	4	5	4	5	4	4	2	3	1	1	1	1	2	2	5	4	4	4	1	1	2	2	2	2	1	2	2	1	3	3	1	3	1	3	4	4	3
1	13	2	3	2	2	4	3	5	4	4	5	5	4	5	5	4	3	4	4	5	4	3	4	5	3	3	1	3	1	1	2	2	1	1	1	1	1	2	1	2	3	2	4	2	4	3	4	2	4
1	14	2	2	1	2	5	4	3	4	4	5	5	4	5	3	4	5	4	5	4	4	5	4	3	5	4	1	3	1	1	1	2	1	1	2	1	2	1	2	2	2	2	4	2	2	2	3	4	3
1	14	5	4	5	2	4	3	4	4	4	4	5	5	5	5	5	4	5	4	4	2	3	2	4	2	1	5	4	4	5	2	1	2	2	1	2	2	1	2	2	2	4	2	2	2	3	4	4	4
1	15	4	5	5	2	3	3	4	4	4	5	5	5	5	4	4	4	5	5	4	4	3	3	3	4	5	5	3	3	4	1	1	1	2	1	2	1	1	2	2	1	2	1	1	3	3	2	1	1
2	10	2	3	3	2	4	4	4	3	5	5	5	4	4	5	4	4	5	5	4	4	4	3	4	4	4	4	3	4	4	2	1	1	1	1	2	1	1	2	1	3	4	2	4	3	2	4	2	4
2	15	3	4	2	2	4	4	3	4	4	5	4	4	4	5	5	5	3	3	4	4	4	4	4	4	5	4	5	5	3	1	1	1	2	2	3	3	3	3	3	3	3	2	3	3	2	3	4	4
1	13	1	1	2	5	4	3	5	4	4	5	5	3	5	4	4	5	3	3	5	5	5	4	3	5	4	3	4	5	4	1	1	2	2	1	1	2	1	1	2	2	2	2	2	2	2	2	2	2
1	13	4	3	3	3	5	5	4	5	4	5	4	4	4	3	5	3	3	4	4	5	4	5	4	3	5	4	4	3	5	2	1	2	1	1	2	2	1	1	2	3	2	2	1	2	1	3	4	4
1	13	4	3	3	3	5	4	4	3	4	4	5	4	5	4	4	5	4	5	3	5	4	5	4	4	4	4	4	4	5	1	1	2	2	3	1	2	1	2	3	1	1	2	1	1	1	4	3	2
2	11	5	5	4	5	4	3	5	5	5	3	5	4	5	4	5	3	4	5	5	3	5	4	4	5	3	4	5	4	4	1	1	2	1	1	1	1	3	2	1	1	1	1	1	1	1	4	4	4
2	10	5	5	4	5	5	5	4	5	5	3	4	4	4	4	4	5	4	5	3	4	5	3	5	4	4	4	5	4	4	1	1	2	2	2	2	1	1	2	1	3	3	3	4	2	4	4	3	3
2	11	3	1	1	5	4	5	3	5	4	5	4	5	3	4	5	5	5	5	5	4	5	4	4	5	3	5	4	4	5	1	2	2	2	3	2	3	2	2	3	3	2	2	3	4	4	3	2	2
1	13	5	5	5	2	5	4	4	4	4	5	3	5	4	5	4	5	5	5	4	5	5	4	3	4	5	5	4	5	4	1	1	1	1	1	1	1	1	1	1	2	1	2	2	1	1	3	4	4
1	16	5	5	5	2	4	5	5	5	4	5	3	5	5	5	4	5	4	4	4	4	5	4	5	5	5	4	5	5	5	1	1	1	1	1	1	1	1	1	1	1	1	2	2	2	1	4	3	3
1	10	4	5	4	6	1	2	1	4	2	1	2	3	2	2	2	2	4	2	2	1	2	4	1	1	4	5	4	4	4	1	1	1	2	1	2	2	1	1	2	3	4	3	2	3	2	3	2	3
1	14	2	2	1	4	4	4	5	5	4	3	3	4	4	4	5	4	4	2	3	3	2	1	2	2	1	4	4	4	5	2	1	1	1	2	2	2	2	1	2	2	2	4	4	4	2	3	4	3
2	13	4	4	3	4	3	4	4	4	4	5	5	4	4	4	5	5	5	3	2	1	1	4	1	2	2	4	4	5	4	2	2	1	1	1	2	2	2	1	1	1	2	2	1	1	1	3	4	4
2	16	2	2	2	4	4	4	5	5	5	3	4	4	4	3	5	5	3	5	5	3	4	4	3	5	5	3	1	3	1	1	1	2	1	1	1	2	3	1	1	3	3	3	1	3	2	4	3	4
1	14	2	2	3	4	4	5	4	4	4	5	4	3	5	4	4	5	4	5	4	4	3	4	3	5	5	3	2	1	2	1	1	1	2	2	1	1	2	1	2	2	2	2	1	2	2	4	3	3
1	10	2	3	3	6	4	5	4	3	5	4	5	4	5	5	3	4	3	4	5	3	4	5	3	4	4	5	3	3	5	2	2	1	2	1	2	2	1	1	2	1	3	3	2	2	2	4	3	4
1	12	2	3	3	6	5	5	4	4	3	4	3	3	5	4	5	4	4	4	4	5	5	3	3	5	5	4	5	4	3	2	2	2	1	2	1	2	1	1	2	3	3	2	3	4	4	2	3	2
1	16	4	4	3	6	3	4	3	4	4	5	5	5	5	5	3	3	4	5	4	4	4	4	5	4	4	4	4	4	5	1	1	1	3	1	3	1	1	1	1	3	1	2	1	2	2	2	2	4
1	14	3	3	2	6	4	4	4	3	4	5	5	4	5	4	5	3	5	4	3	4	5	5	4	4	4	5	4	4	4	2	1	1	1	1	1	2	2	1	1	2	2	2	2	2	1	4	4	4
1	13	4	4	4	6	5	5	4	4	5	4	4	5	3	5	5	3	4	5	3	4	4	5	4	3	5	4	4	5	4	1	1	1	1	1	1	1	1	1	1	1	1	1	2	1	1	3	4	4
2	14	2	2	4	6	4	4	3	5	5	4	5	5	5	4	3	4	5	4	5	3	5	5	3	4	4	4	5	4	4	1	1	1	1	1	1	1	2	1	1	1	1	2	1	2	2	4	4	3
1	11	2	4	2	4	4	4	4	5	4	5	4	5	5	4	4	4	4	4	4	5	5	5	5	3	3	5	4	4	4	2	2	1	3	1	2	3	2	3	3	2	1	2	2	2	2	4	4	2
1	16	4	2	4	4	5	5	5	3	4	4	5	5	4	3	5	5	4	5	5	5	4	5	3	5	3	5	4	5	4	1	1	1	1	1	1	1	1	1	1	1	2	2	2	2	1	3	3	4
1	11	2	2	3	4	4	5	5	4	4	4	5	5	4	4	5	5	3	5	4	5	3	5	5	4	4	5	5	4	4	1	1	1	1	1	1	2	1	1	1	1	1	1	2	1	1	4	4	4
1	11	2	2	4	4	3	4	4	5	4	5	5	3	5	5	4	5	5	4	5	5	3	3	5	5	5	5	4	5	4	2	1	1	1	1	1	1	2	1	2	3	2	1	2	3	2	2	3	3
1	11	3	2	3	4	5	4	5	4	5	4	5	5	4	5	4	3	4	5	4	4	4	5	4	5	4	5	4	5	4	2	1	1	1	2	1	1	2	1	2	2	1	2	2	2	2	2	3	4
1	13	5	4	5	4	5	3	5	4	5	4	5	3	5	5	3	5	5	5	5	4	4	4	4	5	4	5	5	3	5	1	1	1	1	1	1	1	1	1	1	3	2	3	1	2	2	4	4	3
1	10	5	5	4	4	4	3	4	5	5	4	5	5	4	4	5	5	4	5	4	4	4	5	5	5	3	4	4	5	5	1	2	1	1	2	1	1	2	2	1	1	2	2	2	3	3	4	3	4
1	11	5	4	5	4	5	3	4	4	5	5	5	5	5	5	4	4	4	5	5	5	4	5	4	5	3	4	4	5	5	1	2	2	1	1	1	2	1	1	2	4	4	3	4	4	4	3	2	4
1	16	5	4	5	6	4	5	5	4	5	5	4	5	4	4	4	5	4	5	5	4	5	5	5	4	3	5	5	5	3	1	2	2	1	2	1	2	1	2	1	2	2	1	3	2	1	3	4	3
2	12	5	5	4	6	4	5	4	5	4	4	4	5	5	5	5	5	3	3	5	4	5	5	5	4	5	5	4	5	4	1	1	1	2	2	1	1	1	1	1	3	2	3	3	3	1	3	4	4
1	14	5	5	4	6	4	4	5	4	5	4	5	4	5	5	4	5	4	4	5	4	5	5	4	5	4	5	5	4	5	1	2	1	1	1	2	1	1	1	1	1	1	1	2	2	1	4	4	3
2	11	4	5	5	6	5	4	5	4	4	5	5	4	5	4	4	4	5	5	4	4	5	5	5	4	4	5	5	4	5	1	1	2	1	1	1	2	2	1	2	1	1	2	1	1	2	2	2	2
1	10	4	5	5	6	5	5	4	4	4	5	5	4	5	3	5	5	5	5	4	5	4	5	5	4	4	5	5	5	4	1	1	1	1	1	1	1	1	1	1	2	2	2	1	1	2	4	4	4
1	15	5	5	4	6	5	5	4	3	5	5	4	5	5	5	4	5	4	5	5	5	3	5	4	4	5	5	5	5	4	1	1	1	1	1	1	1	1	1	1	2	2	1	1	1	2	4	4	4
2	11	5	5	4	4	5	4	4	4	5	5	5	5	4	5	4	4	5	5	5	4	5	5	5	3	5	5	5	4	5	1	1	1	2	2	1	1	1	1	1	2	2	1	1	1	1	4	3	4
2	14	4	5	5	4	4	5	5	4	5	5	4	5	5	4	4	5	4	5	5	4	4	5	4	5	5	4	5	5	5	1	1	1	1	2	2	2	2	1	1	1	2	1	2	1	1	3	4	4
1	14	5	5	5	4	5	4	4	5	5	5	4	4	5	4	5	4	5	4	5	4	5	5	4	5	5	4	5	5	5	1	2	1	1	1	1	1	1	1	1	1	2	2	3	1	1	4	3	3
2	15	5	5	5	4	4	4	5	5	4	5	4	5	5	5	5	4	5	5	5	4	3	5	5	5	5	5	5	5	4	1	2	1	1	1	1	1	1	1	1	2	1	2	3	1	1	3	3	3
2	16	5	5	5	4	5	5	5	5	4	5	5	5	5	4	5	4	3	5	5	5	4	5	4	5	4	5	5	5	4	3	1	1	1	1	1	1	1	1	1	2	2	3	1	3	1	3	3	3
2	10	3	3	1	4	2	3	2	2	3	1	3	3	1	2	4	1	3	2	3	1	4	1	1	3	2	2	4	2	1	1	1	2	1	2	1	1	2	2	1	3	3	1	2	1	1	1	1	1
1	15	1	2	2	4	3	2	3	2	1	2	3	3	2	2	3	3	1	2	1	2	1	3	3	3	3	3	1	3	2	2	2	2	1	2	2	1	2	2	2	1	1	1	1	1	1	1	3	2
2	12	1	1	1	4	4	5	5	5	3	4	4	4	5	4	5	4	5	2	2	1	1	1	1	3	1	5	3	5	4	1	1	2	1	2	2	2	2	2	1	3	3	1	1	3	3	3	4	4
1	14	2	2	3	4	3	3	5	3	5	5	4	4	5	5	4	4	3	2	1	1	1	3	4	3	1	4	4	4	5	1	1	1	3	1	3	1	1	1	1	2	2	2	2	2	2	3	2	4
1	16	3	3	3	4	3	4	3	4	4	5	4	4	5	4	3	5	4	3	2	2	4	2	2	1	4	4	4	3	3	1	3	1	3	3	3	1	2	2	1	2	2	2	1	2	2	4	4	3
2	12	1	3	1	4	4	5	3	5	3	4	4	5	4	5	5	3	3	1	1	1	2	2	3	3	3	5	4	4	4	2	1	1	2	1	1	2	2	2	2	2	2	1	1	2	3	4	2	4
1	14	2	4	3	4	4	3	4	5	5	4	4	4	5	5	5	4	3	1	3	1	3	1	4	1	2	3	4	5	3	1	2	2	1	1	2	2	1	2	2	2	1	2	2	1	2	1	2	2
2	13	3	3	3	4	4	4	4	5	4	5	4	5	3	3	4	3	5	4	3	5	5	3	5	4	3	3	5	4	5	1	1	1	2	1	1	1	1	1	1	1	1	1	1	1	1	4	4	4
2	15	1	2	3	4	5	5	3	5	5	5	4	3	4	4	5	4	5	3	5	4	3	5	5	4	3	4	5	5	4	3	2	2	1	2	2	2	1	3	3	1	2	2	1	1	2	4	2	4
1	15	3	3	1	7	5	5	5	5	5	4	3	4	4	4	5	4	4	4	4	3	4	5	5	5	5	4	4	5	5	2	1	2	1	1	1	1	1	2	2	1	1	2	1	2	3	3	4	4
1	10	3	1	1	2	4	5	4	4	4	5	5	4	4	3	5	5	5	4	4	4	5	5	5	4	4	4	5	5	4	1	1	1	1	1	1	1	2	1	1	1	1	1	1	1	1	4	3	4
1	12	1	1	3	2	4	5	4	5	4	5	4	3	4	4	5	5	5	5	5	4	3	5	4	4	5	5	4	4	5	2	1	1	1	2	2	1	2	1	2	1	1	3	1	1	3	3	3	4
2	11	2	2	3	2	4	3	5	4	5	4	5	4	5	5	4	5	4	5	3	3	4	5	5	5	5	5	5	5	3	1	1	1	2	1	1	1	3	1	1	2	2	2	2	2	2	4	4	4
2	15	3	2	2	2	5	3	4	4	5	3	5	5	4	5	4	5	5	5	5	4	5	4	4	4	4	5	5	3	5	1	1	1	1	2	1	2	1	1	1	2	3	1	1	2	2	2	4	4
2	12	4	5	4	2	5	5	3	5	5	4	4	5	3	4	5	5	4	4	5	4	4	4	5	5	4	3	5	5	5	1	1	1	1	2	1	1	1	1	1	1	3	2	1	1	2	4	3	4
1	12	4	3	4	2	5	5	5	4	5	5	5	3	5	5	3	4	4	5	5	3	5	5	4	4	5	5	5	4	5	1	1	1	1	1	1	1	1	1	1	1	1	3	3	2	2	3	3	3
1	13	4	5	5	2	5	5	4	4	4	5	5	4	4	5	5	5	5	5	5	4	5	5	5	4	4	4	5	5	5	1	1	1	1	1	1	1	1	2	1	1	1	1	1	1	2	4	3	4
2	16	5	4	5	2	4	4	5	5	4	5	4	4	5	5	5	5	5	5	5	5	5	3	5	5	5	5	4	5	5	3	1	1	1	1	1	1	1	1	1	2	2	1	2	2	1	4	3	3
2	10	5	4	5	2	3	5	5	4	5	5	4	5	5	5	5	5	5	5	5	5	5	5	4	4	5	5	5	5	5	1	1	1	1	1	1	1	1	1	1	2	1	3	2	2	3	4	3	4
1	13	5	5	5	2	4	5	4	5	5	5	5	4	5	5	5	5	5	5	5	5	5	5	5	5	5	5	5	5	5	1	1	1	1	1	1	1	1	1	1	1	2	1	1	1	1	4	4	4
2	14	2	2	2	1	1	3	1	2	3	1	2	1	3	1	1	2	2	2	1	1	3	2	2	2	2	5	3	4	4	1	2	2	1	2	1	1	1	2	2	1	1	1	1	1	1	3	4	3
2	14	1	1	1	1	2	3	4	3	2	2	4	2	3	2	2	3	2	1	4	3	1	1	2	2	4	4	3	2	1	1	3	2	1	2	3	3	1	3	2	2	2	2	2	2	2	2	3	3
2	11	3	1	2	1	3	3	3	2	4	1	3	2	2	2	2	4	3	3	1	4	1	2	1	2	4	1	4	2	3	3	3	3	2	2	1	1	3	3	1	2	2	2	2	2	2	4	4	3
2	14	3	1	1	1	4	5	4	3	5	4	3	4	4	3	5	5	3	1	2	3	3	1	3	1	1	3	1	2	2	2	1	2	1	2	2	2	1	2	2	1	1	1	1	1	1	2	2	1
1	14	1	2	3	1	5	4	4	4	4	4	3	5	5	4	4	5	5	1	1	2	1	2	1	2	3	5	4	3	5	1	2	2	1	2	2	1	2	1	2	3	2	1	1	3	3	1	2	2
1	11	1	1	1	1	4	4	4	4	5	5	4	4	4	4	5	5	3	3	4	3	3	3	3	4	5	5	3	4	5	1	1	1	2	2	2	2	2	1	2	3	1	1	3	1	1	3	1	2
2	16	2	1	1	1	4	4	4	5	5	3	5	4	5	3	4	4	4	3	5	4	3	5	4	4	5	5	3	4	4	2	1	1	2	3	2	1	2	2	2	3	3	2	4	3	4	3	3	1
2	13	1	3	1	1	1	2	3	3	2	3	3	2	2	2	3	3	3	3	1	1	1	1	2	1	1	3	3	2	2	1	2	2	2	2	2	1	2	2	2	1	2	2	1	2	1	1	1	1
2	11	1	1	3	1	3	1	2	1	3	1	3	4	2	2	2	4	3	3	1	3	2	1	3	2	2	4	2	1	2	2	2	2	2	2	1	2	2	2	2	1	1	1	1	1	1	3	4	3
1	10	1	3	1	1	2	2	1	3	2	2	1	1	1	3	1	1	4	3	4	5	3	3	5	4	5	5	4	4	4	2	3	1	2	2	3	2	1	2	2	3	4	2	4	2	4	1	3	2
2	11	1	2	1	1	2	1	2	1	2	3	3	1	2	1	2	2	4	4	4	4	4	5	3	3	5	3	5	4	4	3	2	3	1	3	1	2	1	1	2	1	3	2	3	1	2	4	3	3
1	16	1	1	1	1	3	2	3	2	2	3	1	1	3	1	3	1	2	5	3	5	4	5	3	4	4	4	5	3	3	1	2	3	2	3	1	3	1	1	2	2	2	3	3	3	2	2	2	2
1	12	1	3	3	1	2	4	1	4	2	2	2	4	2	2	2	1	1	3	5	3	5	5	3	5	4	4	5	4	3	2	2	1	2	1	1	2	2	2	2	2	3	1	3	3	1	1	2	2
2	13	2	1	1	1	4	5	5	3	5	5	4	4	4	5	3	3	3	3	3	4	4	4	4	5	5	3	2	1	2	1	1	1	2	2	1	2	1	1	1	3	2	2	3	2	1	2	1	1
2	13	2	3	1	1	4	4	4	5	4	4	5	5	4	3	3	5	3	3	3	4	4	4	4	3	5	4	4	5	3	2	2	1	1	2	2	1	1	2	2	2	2	3	3	2	2	2	4	2
1	12	1	2	1	1	3	2	3	1	3	2	2	2	2	3	2	2	3	2	2	1	1	3	4	3	1	2	2	3	2	1	2	1	2	1	2	1	3	3	2	1	1	1	1	1	1	2	2	3
2	11	3	1	1	1	2	2	2	1	3	3	1	2	1	1	1	2	1	5	4	5	4	3	5	4	5	5	4	3	5	1	1	1	2	3	3	2	3	2	2	1	1	1	1	1	1	4	4	3
2	11	3	2	1	1	1	1	2	2	1	3	1	4	1	2	1	3	3	4	5	4	4	4	4	4	5	3	5	4	4	1	2	3	1	2	1	3	1	1	2	1	1	1	1	1	1	2	1	1
1	14	2	1	3	1	2	1	3	2	1	3	3	2	3	2	1	3	1	4	4	5	4	5	3	5	4	3	4	3	5	2	1	2	3	1	2	1	2	2	3	2	2	2	2	2	2	2	3	1
2	11	3	1	1	1	4	4	5	4	3	3	4	5	3	3	5	4	3	2	3	1	1	3	4	3	2	2	2	4	3	3	3	1	3	2	1	1	2	1	3	2	2	2	1	2	1	3	3	3
2	13	1	2	3	1	4	4	5	3	3	4	4	4	4	4	4	4	3	1	3	1	3	2	3	3	3	3	3	3	2	2	1	1	1	2	1	3	3	3	3	2	1	3	2	2	3	2	1	2
2	16	1	2	3	1	4	4	5	4	3	5	4	4	4	4	4	4	4	1	1	2	1	4	2	1	1	5	4	3	4	1	2	2	1	2	2	2	1	1	2	2	4	3	3	2	3	4	4	4
2	10	1	1	1	1	5	4	3	4	3	4	4	5	5	4	4	3	3	1	1	3	4	2	2	4	2	2	4	3	3	2	2	2	2	1	2	2	1	1	1	2	2	2	2	1	2	2	1	1
1	16	2	1	4	1	4	4	5	4	5	4	4	3	4	5	4	4	4	1	2	3	2	1	1	1	3	4	5	4	3	1	1	1	3	1	1	3	1	1	3	3	3	2	3	2	2	1	1	2
1	11	1	3	2	2	5	3	4	5	4	4	4	4	5	5	4	4	5	4	4	5	4	3	5	4	5	2	1	2	1	2	1	2	2	2	1	1	1	1	2	2	2	2	3	3	3	3	3	3
2	10	1	2	1	2	4	4	5	5	3	3	4	4	3	4	5	4	5	5	4	4	4	5	4	4	3	4	5	4	3	3	2	1	2	2	2	3	1	1	3	1	3	2	3	2	3	2	1	3
1	13	2	1	2	2	4	4	4	4	5	5	4	4	5	5	4	3	4	4	4	4	5	4	4	4	4	4	4	5	4	1	2	2	2	1	2	1	1	2	1	4	2	3	3	4	3	4	4	3
2	15	3	1	1	2	3	1	1	1	2	1	3	2	2	3	4	1	3	5	5	3	4	3	5	5	4	5	4	4	3	1	3	3	1	1	1	2	2	2	3	4	4	4	4	4	4	1	2	2
1	12	4	1	1	2	4	4	4	4	4	5	4	3	5	3	4	3	4	1	4	2	4	2	2	2	2	4	2	4	2	2	2	2	1	1	2	2	1	2	1	1	1	1	1	1	1	4	4	4
1	15	3	1	1	2	5	4	4	5	5	4	3	3	5	4	5	5	4	2	4	4	4	1	3	3	3	5	4	4	4	2	3	1	3	3	2	3	2	3	3	2	2	2	2	1	2	3	4	2
1	12	3	2	2	2	4	4	5	3	5	4	5	4	4	3	5	4	3	4	4	4	4	4	4	4	5	4	5	4	3	1	2	1	1	1	1	2	2	2	1	1	2	2	2	2	3	3	4	4
1	10	5	4	5	2	3	1	3	2	3	1	3	2	1	1	2	1	2	3	3	1	2	1	2	1	2	3	4	4	5	1	1	1	1	1	1	3	1	1	3	3	3	4	3	2	2	2	3	1
2	11	2	4	3	2	1	2	3	1	2	1	1	2	4	3	2	1	1	3	5	3	4	3	5	5	4	3	1	3	1	1	3	3	3	1	2	3	2	1	2	1	2	2	2	1	1	3	1	3
1	10	4	5	5	2	5	5	4	3	4	4	5	3	4	5	4	5	5	3	4	3	1	4	2	3	3	1	2	1	3	1	1	3	3	3	2	1	3	3	2	4	4	4	4	3	4	2	2	3
1	10	4	4	4	2	4	5	4	4	5	3	4	3	3	5	5	5	5	3	2	2	1	2	3	1	1	5	5	3	4	2	1	1	1	1	2	1	1	2	1	1	2	2	3	2	3	4	4	2
1	15	1	3	3	2	4	3	4	3	3	4	5	5	4	5	5	5	5	3	5	4	4	3	5	5	4	3	3	1	1	1	1	2	2	1	1	2	1	1	1	3	2	3	2	2	3	4	4	3
2	11	4	5	4	2	5	5	4	4	5	4	4	3	4	3	4	4	5	3	3	4	4	3	4	1	4	4	4	4	5	2	2	1	1	1	1	2	2	2	2	4	3	2	4	4	4	3	4	4
2	16	4	5	4	2	5	4	4	5	5	5	4	4	4	3	4	4	5	3	3	4	3	5	3	3	4	4	4	4	5	3	1	1	1	1	2	1	1	1	1	4	4	3	4	4	4	2	2	1
1	15	2	3	2	2	5	5	4	4	4	4	5	5	3	3	5	3	4	5	4	4	3	3	5	4	4	4	5	3	4	2	2	1	1	1	2	1	1	1	2	3	2	2	2	1	2	4	4	3
2	10	4	5	4	2	4	4	4	4	4	4	5	4	4	4	4	4	5	4	3	4	4	4	5	3	4	4	5	4	4	2	1	2	1	1	1	1	1	1	1	2	2	2	1	2	2	3	3	3
1	13	2	2	1	2	3	5	4	4	5	4	4	4	4	3	4	5	4	4	3	4	5	5	4	4	5	4	4	4	4	1	2	2	2	1	2	2	2	2	1	2	3	2	2	3	1	4	4	3
2	11	3	4	2	2	5	4	4	5	3	4	3	5	5	5	4	5	3	3	4	4	4	5	4	4	5	5	4	3	3	1	2	2	1	2	2	1	1	2	1	1	1	1	1	1	1	3	1	2
1	15	4	3	3	3	5	4	5	5	4	5	4	3	5	4	5	3	4	4	3	4	4	4	4	5	3	5	3	4	5	1	1	2	2	2	2	2	2	1	1	3	2	3	1	2	1	3	4	2
2	12	2	1	2	3	4	4	5	4	4	5	5	5	3	4	3	4	5	4	4	4	4	4	4	4	5	5	4	5	3	1	1	2	1	2	2	1	2	2	2	3	2	4	3	3	3	1	1	3
2	10	2	2	1	3	5	3	5	4	5	5	4	4	5	3	4	4	5	5	3	5	4	4	3	5	4	4	4	4	5	1	2	1	2	1	1	2	1	1	1	2	2	2	2	2	2	3	4	3
1	15	5	4	5	5	4	4	5	4	3	5	5	5	4	4	5	4	5	4	4	4	4	5	5	4	5	5	5	5	3	1	1	1	1	1	2	1	1	2	1	1	1	1	1	1	1	3	4	4
1	10	5	5	5	2	5	5	5	4	5	4	4	5	5	5	4	4	3	3	5	5	4	4	4	5	5	5	5	4	4	1	1	1	1	1	1	2	1	1	1	2	1	2	2	1	1	3	4	4
1	12	5	4	5	2	4	4	5	5	5	4	5	5	5	4	5	3	4	5	5	4	5	3	4	5	5	5	4	5	4	2	2	2	2	2	1	1	1	2	2	1	2	3	1	2	2	3	4	3
1	12	5	5	5	2	5	4	5	3	4	4	5	5	5	5	4	5	4	5	5	5	4	5	5	4	3	5	5	4	5	1	1	1	1	1	1	1	1	1	1	2	2	3	1	1	2	4	4	4
1	14	3	1	2	2	2	4	1	2	3	2	1	2	2	4	2	1	1	2	1	2	1	3	3	1	4	1	2	3	1	1	1	1	1	1	1	1	1	1	1	1	1	1	1	1	1	1	1	1
2	16	4	3	4	6	4	1	1	3	1	3	3	2	3	2	4	3	4	2	2	4	3	1	2	1	3	4	1	2	3	3	3	2	3	3	2	3	3	3	3	3	2	3	3	1	3	2	1	2
2	13	2	2	2	4	4	5	5	3	3	5	5	3	3	4	4	4	4	2	3	2	4	1	2	4	2	4	4	3	3	1	2	2	2	1	2	2	1	2	2	3	3	3	2	4	4	4	4	4
2	14	2	2	2	4	5	4	4	5	4	5	4	4	4	4	5	4	4	1	2	2	2	2	1	1	2	5	3	4	5	1	1	1	1	1	1	1	1	1	1	1	1	1	1	1	1	4	4	4
1	12	2	3	3	4	4	5	3	5	4	4	4	3	5	3	5	5	5	3	4	2	2	1	2	2	1	5	4	3	3	2	1	1	2	1	1	2	2	2	1	2	2	4	2	2	4	4	4	3
1	11	4	3	3	4	4	5	4	5	5	5	4	4	5	4	3	4	4	2	2	2	2	3	1	1	3	4	3	5	4	1	1	1	1	3	1	1	1	1	1	2	3	2	3	2	4	2	2	3
1	14	4	5	4	4	3	5	5	3	5	4	4	5	4	4	4	5	5	2	2	2	1	2	4	1	2	3	5	5	4	1	1	1	1	1	1	3	1	1	1	1	3	2	3	1	3	3	3	4
2	13	1	3	1	4	5	3	5	4	4	5	4	4	5	3	4	4	4	4	4	3	1	2	2	2	3	3	5	4	5	2	2	1	2	2	2	1	2	2	1	4	3	4	4	4	4	3	4	4
2	11	2	3	2	4	5	4	4	4	5	5	3	4	4	4	4	5	3	4	4	3	5	4	4	5	5	2	2	2	2	2	2	2	1	1	2	1	2	2	2	3	2	1	2	3	2	3	4	4
1	13	3	2	3	4	5	4	5	4	5	4	4	4	3	5	4	4	5	1	2	2	4	4	3	3	4	3	5	4	5	1	1	3	3	1	3	3	3	1	3	2	1	2	2	1	3	2	4	3
2	12	3	3	1	6	4	4	3	5	5	4	4	5	5	5	3	3	3	3	4	5	4	4	5	4	4	4	4	4	4	2	1	1	2	1	1	1	2	2	1	1	2	1	2	1	3	4	2	3
1	16	2	3	2	6	5	5	3	4	3	5	5	4	5	3	5	3	4	5	3	5	4	4	3	4	3	3	5	4	5	1	1	2	2	2	1	2	1	2	1	2	2	2	3	3	2	3	3	4
2	15	2	1	3	6	5	5	3	4	3	4	5	3	4	5	5	4	4	5	4	4	4	4	4	4	3	4	3	5	5	2	2	2	1	2	2	1	2	1	1	4	4	2	2	3	3	1	1	3
2	14	2	3	3	6	3	4	4	4	4	5	4	4	4	5	5	4	5	4	4	4	4	5	3	4	5	4	4	4	4	3	3	3	3	3	1	2	2	3	1	2	3	2	2	3	3	2	2	4
2	14	4	2	3	6	5	4	3	3	3	5	4	5	3	5	5	3	5	5	3	5	3	3	5	5	5	5	3	4	5	1	1	2	2	1	1	1	2	2	2	1	1	1	1	1	1	1	2	1
1	15	4	5	4	6	4	4	3	4	4	5	5	4	4	4	5	4	4	5	4	3	5	4	3	5	4	4	3	5	5	1	2	1	2	1	1	2	2	1	1	1	2	2	2	2	1	3	3	2
2	15	2	3	2	6	5	5	4	5	4	4	3	5	5	4	4	4	3	5	4	3	5	4	4	4	4	4	5	3	5	1	1	1	3	1	3	1	1	1	1	2	3	4	3	4	2	4	2	4
2	16	3	2	4	6	5	4	4	4	3	4	4	4	5	5	5	4	4	4	5	4	4	5	3	5	4	3	4	4	5	1	1	1	1	1	1	1	1	1	1	2	1	2	2	2	2	4	4	4
2	14	1	1	2	6	4	5	3	4	4	5	5	5	4	4	4	5	3	3	5	5	4	5	3	5	4	4	5	4	4	1	1	2	1	2	2	2	2	1	2	1	1	3	1	3	2	2	3	4
1	16	2	1	3	6	4	4	4	5	5	5	4	4	4	5	4	5	3	4	5	3	5	3	3	5	5	5	4	4	4	2	1	2	1	1	2	2	1	1	1	2	2	2	1	2	2	3	3	2
2	14	3	3	2	6	4	4	5	5	3	5	5	4	4	5	5	4	3	5	5	4	4	5	3	4	4	4	4	4	4	1	1	1	1	1	2	2	2	1	2	1	2	2	1	1	2	4	4	4
2	12	3	3	3	6	5	4	5	3	4	3	4	4	5	4	5	5	5	5	4	4	4	4	3	4	5	5	3	5	4	1	1	3	1	2	1	2	1	2	1	2	1	2	2	2	1	4	4	4
1	15	4	2	2	4	3	5	5	4	5	3	5	4	5	4	4	4	5	4	3	4	5	5	4	4	5	4	5	3	5	1	2	2	2	2	2	1	2	2	1	1	1	2	2	1	2	3	4	4
1	10	3	2	2	4	5	5	5	4	5	5	5	3	3	3	5	5	4	5	3	5	5	4	5	3	5	5	4	4	5	1	1	1	2	1	1	1	2	1	1	1	1	1	2	1	1	4	4	3
1	12	3	3	4	4	4	5	4	4	5	5	4	4	5	4	4	4	5	4	5	4	5	4	4	4	5	4	5	5	4	1	1	1	2	1	1	2	1	2	1	1	3	2	1	1	1	4	3	3
1	10	4	2	3	4	4	5	4	5	4	4	5	5	3	5	5	3	5	4	5	5	4	3	4	5	5	5	3	5	5	2	1	2	2	2	1	2	2	1	2	2	1	2	1	2	2	3	3	3
2	14	4	2	2	4	5	3	4	4	5	4	4	5	3	5	5	5	5	5	4	4	5	4	4	5	4	4	5	4	5	1	2	1	1	1	3	1	3	2	3	1	1	2	2	2	1	3	3	4
2	16	4	5	4	4	5	4	4	4	3	4	5	5	5	5	5	4	4	4	4	5	5	5	4	4	4	4	5	5	4	1	1	1	1	1	1	2	1	2	1	1	1	1	2	1	1	4	4	4
2	15	5	4	5	4	5	5	3	4	4	5	5	5	5	5	4	4	3	4	5	4	5	4	4	5	4	4	5	5	4	1	1	1	1	1	1	1	1	1	1	2	3	1	1	1	1	4	3	2
2	12	5	4	5	4	5	5	5	5	4	4	5	5	4	5	3	4	3	4	5	5	3	5	4	4	5	5	4	4	5	1	1	1	1	1	1	1	2	1	1	2	2	1	2	1	2	4	3	3
2	14	5	4	5	4	4	5	5	4	5	3	5	4	5	3	5	4	5	5	3	4	3	5	5	5	5	5	5	3	5	1	1	1	1	1	1	2	2	1	1	1	1	1	1	1	1	3	4	3
1	13	4	5	5	4	4	4	5	4	4	4	4	5	5	5	4	4	5	4	4	5	4	4	4	5	5	5	4	4	5	1	1	1	1	1	1	1	1	1	1	2	3	2	2	2	2	4	3	3
2	12	5	5	4	4	5	5	4	5	4	4	4	5	5	5	5	3	3	5	5	5	5	4	4	3	4	4	5	5	4	1	1	1	1	1	1	3	1	1	1	2	2	2	2	2	2	3	4	4
1	14	4	2	2	4	4	5	5	5	5	3	4	5	4	5	4	4	5	5	4	5	5	3	5	4	5	4	4	5	5	1	2	1	1	2	1	2	1	1	1	2	3	3	3	3	3	4	2	2
1	12	2	2	3	4	4	3	5	5	5	5	4	5	4	5	4	5	4	5	4	5	5	4	4	5	4	4	5	5	4	1	1	1	1	1	1	3	1	1	1	2	3	3	4	4	2	3	4	4
2	12	5	4	5	6	3	5	5	5	5	3	5	3	5	5	4	5	5	5	4	4	5	5	4	4	5	5	4	4	5	2	1	2	2	1	1	2	1	2	1	2	2	3	3	1	2	3	4	4
1	11	5	5	4	6	5	4	3	5	4	5	5	3	5	5	5	5	4	5	4	4	4	5	4	5	5	5	5	5	3	1	1	1	1	1	1	1	1	1	1	1	1	1	1	1	1	4	4	4
2	14	4	5	5	6	5	5	5	4	5	4	4	4	5	4	4	5	4	5	5	4	5	5	3	4	5	5	5	5	4	1	1	1	1	1	1	1	1	1	1	2	2	2	1	2	2	4	2	4
1	13	4	5	5	6	4	5	4	4	4	5	5	4	5	4	5	4	5	5	5	4	4	5	4	4	5	5	4	5	5	2	1	1	2	1	2	1	2	1	1	2	1	1	2	1	1	3	4	3
1	16	4	5	5	4	5	4	5	5	5	3	5	5	4	5	3	5	5	5	5	3	4	5	5	5	4	4	5	5	5	1	1	1	1	1	1	1	1	1	1	2	2	1	1	1	2	4	4	4
1	16	4	5	5	4	4	5	3	5	5	5	5	5	5	5	5	3	4	3	5	5	5	5	4	4	5	5	4	5	5	2	1	2	3	2	1	2	2	2	1	2	1	1	2	2	1	3	2	3
1	16	5	5	4	4	5	5	5	5	4	4	5	4	4	4	5	5	4	4	5	5	5	5	3	5	5	5	5	4	5	1	1	1	1	1	1	1	1	1	1	2	1	1	1	1	1	4	4	4
1	10	4	5	5	4	5	3	3	4	5	5	5	5	5	5	5	4	5	5	4	5	5	5	3	5	5	5	4	5	5	1	1	1	1	1	1	1	1	1	1	2	1	1	1	1	1	4	4	4
1	15	5	5	5	4	4	5	3	4	4	5	5	5	4	5	5	5	5	4	5	5	4	5	5	5	4	5	4	5	5	1	1	1	1	1	1	1	1	1	1	1	1	1	1	1	1	4	3	4
1	15	5	5	5	4	5	5	4	4	4	5	5	5	5	4	3	5	5	5	4	5	5	5	4	4	5	5	4	5	5	1	1	1	1	1	1	1	1	2	1	1	1	1	2	1	1	4	3	4
2	13	2	2	1	4	2	1	3	3	1	2	3	1	3	1	3	4	1	3	1	1	3	1	1	1	3	1	1	1	2	1	1	2	2	2	2	2	1	1	2	2	2	2	2	1	1	2	2	2
2	11	2	3	3	4	4	3	5	3	3	4	5	4	3	5	3	5	5	1	3	2	1	4	2	3	4	5	3	3	3	2	1	2	1	1	1	1	1	2	1	1	1	1	1	1	1	4	4	3
2	15	2	2	2	4	5	3	4	4	3	5	3	5	3	4	5	4	5	5	4	5	4	4	4	4	4	3	1	2	2	2	2	1	2	1	1	2	2	1	2	1	1	1	2	3	1	3	3	3
2	13	2	2	2	4	3	5	4	3	4	5	5	5	4	3	5	5	5	5	4	3	4	5	5	4	4	2	2	1	1	1	2	2	1	2	1	1	1	1	1	2	2	3	1	2	3	4	3	4
2	13	3	2	2	4	3	5	4	5	5	3	4	3	3	5	5	5	4	4	4	4	4	4	4	5	5	4	4	4	3	2	1	2	1	1	2	2	1	2	1	3	4	2	3	2	2	3	2	2
2	13	3	2	2	4	4	4	5	4	4	4	5	4	4	5	4	4	4	4	5	4	3	3	5	4	5	4	4	4	4	3	1	1	3	3	3	1	2	1	3	2	2	2	3	1	1	2	3	4
2	14	2	2	3	4	4	4	5	4	3	3	5	4	5	5	4	5	5	5	3	4	4	5	3	4	4	4	5	4	4	2	1	2	2	1	2	1	2	2	2	2	3	3	3	4	3	4	2	2
1	13	2	4	4	2	4	5	5	5	5	4	5	5	4	4	4	3	4	4	5	4	5	5	4	4	4	5	4	4	5	1	1	1	2	1	1	2	1	1	1	1	1	1	1	1	1	4	3	4
1	12	4	4	3	2	5	5	5	4	5	4	5	3	5	5	4	4	4	5	4	5	4	5	3	5	5	5	4	5	5	1	1	2	1	2	1	1	1	2	1	1	2	2	3	1	2	3	4	4
2	15	2	2	4	2	3	5	5	4	4	3	4	5	5	5	5	5	5	4	4	4	5	5	4	5	5	5	5	5	4	1	1	2	1	1	1	1	1	2	3	2	2	2	1	1	1	3	4	3
2	10	4	5	5	2	4	4	5	4	5	5	5	4	5	5	5	4	4	4	5	4	4	5	5	4	5	4	5	5	5	1	1	1	1	1	1	1	1	1	1	1	2	1	2	2	1	4	4	4
1	10	5	4	5	2	4	5	5	4	5	4	5	4	5	5	5	4	4	5	4	5	4	5	4	5	5	5	5	4	5	1	2	2	1	1	2	1	1	2	2	1	1	1	1	2	2	4	4	3
2	14	5	5	4	2	4	4	4	5	5	3	5	5	5	5	5	5	4	5	5	5	4	5	4	5	4	5	4	5	5	1	1	1	1	1	1	1	1	1	1	1	1	2	2	1	2	4	4	4
1	14	5	5	4	2	5	5	4	5	4	4	4	4	5	5	5	5	4	5	4	5	5	4	4	5	5	4	5	5	5	1	1	1	1	1	2	1	1	2	1	2	1	1	2	1	2	4	4	4
2	13	2	2	3	2	5	5	5	5	5	4	4	3	5	5	4	5	5	5	4	5	5	5	5	5	3	5	5	5	4	1	1	1	2	1	1	2	1	1	2	1	1	1	1	1	1	3	3	4
2	12	5	5	5	2	5	4	5	5	5	5	4	4	5	5	4	5	5	5	5	5	5	5	4	4	5	5	5	5	5	1	2	1	1	1	1	1	1	1	1	2	2	1	2	2	1	4	3	3
2	14	5	5	5	2	5	5	5	4	5	5	5	5	4	5	5	5	4	5	5	5	5	5	4	5	5	5	5	5	5	1	1	1	1	1	1	1	1	1	1	2	1	1	1	1	2	4	4	4
1	14	5	5	5	2	4	5	5	4	5	5	5	5	5	5	5	5	4	5	5	5	5	5	4	5	5	5	5	5	5	1	1	1	1	1	1	1	1	1	1	2	1	1	1	1	1	4	4	4
2	13	3	2	1	1	2	1	1	1	1	3	4	1	1	1	2	2	1	1	1	3	2	2	3	3	1	4	4	3	4	1	1	2	2	1	2	1	2	2	1	3	2	1	2	1	2	4	3	3
2	16	2	1	4	1	1	2	1	2	2	1	2	2	3	4	3	2	1	2	2	4	3	3	1	3	3	2	1	2	3	1	1	2	1	1	2	1	1	2	1	4	2	2	3	3	3	2	2	2
2	14	2	1	4	1	2	4	2	1	3	1	2	1	2	2	2	1	1	5	5	5	4	4	3	4	3	1	1	1	3	1	2	2	1	2	1	2	2	2	2	4	3	4	3	4	3	3	1	2
2	15	3	1	1	1	5	4	5	5	4	4	4	4	4	3	3	5	4	2	1	2	1	1	3	1	1	2	1	1	3	1	1	3	1	2	2	3	1	2	3	4	3	2	2	2	2	2	3	1
2	11	3	3	1	1	3	5	5	4	3	4	5	4	5	3	4	5	3	2	2	1	2	1	1	2	1	3	5	4	3	2	1	2	3	1	1	1	3	3	2	2	2	2	3	1	3	2	2	1
1	14	2	2	1	1	5	5	3	3	5	3	5	4	5	5	4	5	4	3	1	3	2	2	2	2	1	4	4	5	4	1	2	2	2	1	2	1	2	1	1	2	1	3	2	3	3	4	4	3
1	16	1	3	2	1	5	3	3	4	3	5	5	5	5	4	5	3	4	3	4	4	3	3	4	5	4	4	4	4	4	2	2	2	2	2	2	2	2	2	2	3	4	4	2	4	4	4	3	3
1	10	1	2	3	1	4	5	5	4	4	4	4	4	5	4	4	4	3	5	5	5	4	3	4	4	4	5	3	4	4	2	1	1	2	1	3	3	3	2	2	2	2	4	3	2	3	4	3	4
2	12	3	2	2	1	3	3	4	4	4	4	5	4	4	5	5	5	5	3	3	4	4	4	5	4	5	3	4	5	5	1	2	2	2	3	2	2	1	2	1	1	2	3	1	1	2	4	2	2
1	13	1	2	1	1	2	4	1	2	2	3	2	2	3	1	3	1	2	3	3	4	2	3	2	1	4	1	1	1	2	2	2	1	1	1	1	1	2	2	2	3	2	2	3	3	1	2	3	2
2	14	1	1	1	1	3	3	2	2	4	2	1	1	4	2	2	3	4	2	4	3	1	1	3	1	3	3	4	2	1	1	1	3	2	3	3	3	2	2	1	3	2	2	2	4	3	1	2	2
2	15	1	1	2	1	3	2	2	1	3	1	2	1	4	3	3	2	2	2	3	1	1	3	3	4	4	4	4	5	3	2	2	1	2	2	1	1	1	2	1	2	2	4	2	2	2	2	1	2
1	15	3	3	1	1	3	4	5	3	4	4	4	5	4	5	3	5	4	2	3	2	1	2	2	1	2	2	1	3	2	2	3	2	3	1	3	2	1	1	1	1	1	2	2	1	2	2	1	3
1	15	1	2	1	1	4	5	5	4	5	5	3	3	4	3	4	3	3	1	4	3	4	2	2	1	2	3	3	2	3	2	2	1	1	1	2	2	1	2	2	3	1	2	1	3	2	1	3	1
2	13	2	2	1	1	4	4	4	5	5	5	4	3	3	5	3	4	3	3	4	3	4	1	1	1	2	2	4	3	3	2	1	1	1	2	1	2	2	2	2	4	4	4	4	4	3	2	3	2
2	14	2	1	2	1	3	3	4	4	5	5	4	5	4	3	4	5	3	3	3	1	1	4	1	3	4	3	3	5	3	1	1	3	2	2	2	3	1	1	2	2	3	2	2	3	2	2	4	2
2	10	1	2	2	1	4	4	4	4	4	5	3	3	3	4	5	4	5	2	4	4	1	2	2	2	4	4	3	4	3	2	1	2	1	1	2	2	2	1	2	1	1	3	2	2	1	3	4	4
1	11	1	3	1	1	4	4	5	3	5	3	4	5	4	4	3	4	5	4	3	4	4	4	4	5	3	5	3	4	4	3	1	2	3	1	3	3	3	1	1	2	3	3	3	1	1	4	2	3
2	15	2	1	3	1	3	3	5	3	4	5	3	5	4	4	4	5	5	4	4	5	4	3	4	5	5	4	3	3	5	2	1	1	1	1	2	1	1	2	1	2	3	3	3	2	2	3	3	3
1	14	1	2	1	1	3	4	3	3	3	3	2	4	2	1	2	1	3	3	1	1	1	2	4	4	2	3	1	3	3	2	1	1	2	1	1	1	1	2	1	2	4	2	3	4	4	4	4	3
1	15	2	1	2	1	2	2	2	4	2	2	2	3	3	4	1	4	4	3	1	1	4	4	2	2	1	1	3	2	4	1	1	1	2	1	1	1	3	1	1	2	1	3	2	2	2	4	3	4
1	12	3	1	1	1	4	5	5	3	3	4	4	5	4	3	3	4	3	3	3	3	3	1	2	2	2	3	3	3	2	2	1	2	2	2	2	1	2	2	2	3	2	2	3	3	1	3	3	4
1	12	1	3	3	1	4	4	3	4	4	5	4	5	3	4	4	3	4	1	2	2	4	3	2	2	3	4	2	3	3	1	2	2	2	2	2	2	1	1	1	2	1	1	2	1	2	2	2	2
1	15	3	1	3	1	5	5	4	4	4	3	5	4	4	3	4	4	4	3	1	2	2	2	1	1	1	3	5	5	4	1	2	2	1	1	2	2	1	2	2	2	3	2	2	1	3	1	1	2
1	10	2	2	2	3	3	3	4	3	5	4	5	5	5	3	4	4	4	3	2	3	2	4	2	2	2	4	4	3	3	3	3	2	2	1	1	1	2	2	1	4	3	4	3	4	3	4	4	4
2	16	1	3	3	3	4	4	4	3	4	5	4	4	4	4	4	4	4	2	3	4	2	4	2	1	2	3	4	3	4	2	2	2	1	2	1	1	1	2	2	3	2	2	2	3	3	3	4	4
2	15	3	1	2	2	3	5	5	5	5	5	5	4	3	4	4	4	4	5	4	3	3	4	5	5	4	2	2	1	1	2	1	1	1	1	1	2	1	1	1	1	2	2	1	1	2	4	4	3
2	11	1	3	1	2	5	4	3	3	5	4	4	4	4	3	5	4	5	4	5	5	4	5	4	4	3	4	4	4	4	1	3	2	3	3	3	2	3	2	2	2	2	4	4	3	3	3	4	4
1	16	2	2	2	2	5	5	4	5	3	4	4	4	5	4	5	5	3	4	5	5	5	4	3	3	4	4	4	3	4	2	1	2	2	1	2	1	1	1	2	2	2	2	2	2	2	3	4	3
1	11	1	2	3	2	4	2	2	2	1	2	4	2	3	1	1	2	3	1	2	3	1	2	3	2	3	4	5	3	4	2	2	1	3	1	3	2	1	1	2	2	3	3	3	3	3	2	4	3
2	16	2	2	2	2	2	4	1	1	2	3	3	2	2	3	3	1	2	5	3	4	4	5	4	4	4	5	3	4	4	2	3	1	1	2	3	1	3	2	1	1	3	1	3	1	1	2	2	2
2	15	4	1	1	2	3	4	3	3	4	3	4	4	4	4	5	4	5	2	1	3	1	4	3	1	4	4	3	1	3	2	1	2	1	2	2	2	1	2	1	3	3	3	1	3	2	4	3	4
1	10	2	2	2	2	4	4	5	4	4	4	3	3	4	5	4	5	3	2	1	4	4	3	3	1	1	3	4	3	3	2	2	2	1	1	1	3	1	1	3	2	2	2	2	3	4	1	2	1
1	10	3	2	1	2	4	4	4	5	4	3	3	4	4	4	5	4	4	3	4	2	2	1	4	2	2	4	3	3	4	1	1	2	1	2	1	1	1	2	1	2	2	2	2	2	2	2	3	3
1	14	1	2	1	2	3	4	4	4	4	5	5	5	4	4	4	3	5	1	3	3	3	4	3	2	4	4	5	4	3	3	1	1	1	3	1	1	1	1	1	1	3	2	3	3	1	3	2	1
1	12	1	2	1	2	5	4	4	4	4	4	4	5	4	5	5	4	4	4	4	4	5	4	5	4	5	1	2	1	3	3	2	2	3	1	1	3	2	2	2	1	2	2	2	2	2	4	3	2
2	16	1	1	1	2	3	4	5	5	3	4	5	4	4	5	5	5	3	3	5	4	4	5	3	3	4	4	4	4	5	3	3	3	3	2	3	3	3	3	3	3	2	3	2	2	3	3	2	3
1	15	3	1	1	2	5	5	5	5	4	4	4	4	3	4	3	3	5	4	4	4	5	4	4	3	5	4	3	4	5	2	1	2	1	2	1	2	1	1	1	4	3	3	2	2	2	4	3	3
1	12	2	3	1	2	4	4	4	5	3	5	4	3	5	5	4	4	5	5	5	4	4	3	4	4	4	5	3	3	4	3	3	3	3	3	1	2	1	3	2	3	4	3	4	4	2	3	2	4
1	10	4	2	3	2	1	1	1	3	1	1	1	3	1	2	1	1	3	2	3	2	3	2	2	1	3	1	1	1	1	2	2	2	2	2	2	1	2	1	2	1	1	3	2	3	3	1	1	2
1	12	2	2	2	2	1	1	1	1	1	1	2	2	2	3	3	3	1	3	1	3	3	1	3	2	1	3	2	1	1	1	2	1	2	2	1	2	2	1	2	2	2	3	3	2	3	1	3	3
1	10	3	4	4	2	2	3	1	3	3	1	2	1	1	1	4	1	2	2	3	1	2	1	1	3	2	1	4	2	1	1	1	1	2	2	2	2	1	2	2	2	1	2	2	1	2	1	2	2
2	13	3	2	1	2	3	1	2	1	3	2	2	1	1	1	1	1	1	3	4	5	4	4	4	5	5	1	2	3	2	1	1	1	1	1	1	1	1	1	1	1	1	1	1	2	1	2	3	3
1	15	2	1	1	2	2	1	4	2	1	2	2	1	3	1	3	2	1	4	1	4	2	1	3	4	3	4	5	5	3	2	2	2	1	2	2	1	1	1	1	3	2	3	2	4	4	4	4	4
2	11	3	4	3	2	4	3	4	3	4	4	5	5	4	5	4	5	5	4	4	4	1	2	4	1	3	2	2	1	1	2	2	2	1	2	1	1	1	1	2	3	2	3	1	1	1	3	3	4
2	16	2	3	1	2	4	4	5	4	5	4	4	3	4	4	4	4	3	4	2	2	1	3	1	3	4	4	2	4	4	2	1	1	1	1	1	2	1	1	1	1	1	1	1	1	1	3	3	3
1	10	2	2	3	2	4	5	4	3	5	4	5	4	4	4	5	4	4	3	1	2	1	2	1	2	4	3	5	4	4	1	2	2	2	1	1	1	1	2	2	2	3	4	4	4	4	3	4	3
1	14	4	3	3	2	5	5	4	3	5	4	5	5	5	3	5	3	4	2	3	1	2	3	1	1	2	5	3	4	5	2	1	1	2	1	1	2	1	1	1	4	4	3	4	4	4	2	3	3
1	16	4	4	3	2	3	4	3	5	5	3	5	5	4	4	5	3	4	3	3	5	3	4	5	5	5	1	2	3	1	1	1	2	1	2	1	2	1	2	2	2	2	3	4	3	2	2	2	2
1	15	3	1	3	2	3	5	5	3	4	4	3	5	3	3	5	5	5	4	3	3	5	5	4	3	4	3	4	5	4	1	1	1	1	3	1	1	1	1	1	3	3	4	3	4	4	4	4	2
2	10	2	1	3	2	3	4	4	5	3	5	5	5	4	3	3	5	5	4	5	4	4	3	4	3	4	4	4	3	5	2	2	1	1	1	1	2	2	1	2	1	2	3	1	1	3	2	1	2
2	13	3	1	2	2	5	3	4	4	4	4	4	5	5	4	3	5	3	5	3	5	4	4	4	3	5	4	3	4	5	2	2	1	3	3	2	2	1	2	2	1	1	1	2	1	1	3	4	4
1	12	5	4	5	3	3	5	4	4	4	4	5	4	5	3	5	5	4	4	5	4	4	4	4	3	5	4	4	4	4	1	1	2	2	2	1	1	2	2	2	2	2	3	3	1	2	2	4	3
2	14	5	5	4	5	5	3	5	4	5	5	5	4	5	4	3	5	3	4	4	3	5	4	4	5	5	4	5	3	4	1	1	1	1	1	1	2	1	1	2	3	2	1	3	2	2	3	4	3
1	16	3	3	4	5	5	5	4	4	4	4	4	5	5	4	5	4	4	4	3	4	5	5	4	5	4	5	5	4	3	2	1	1	1	1	1	2	1	2	1	1	1	2	2	2	1	4	3	2
2	13	4	4	4	5	5	5	5	4	4	4	5	5	3	4	5	5	3	5	4	5	4	4	4	3	5	5	5	4	4	2	2	2	2	1	1	2	2	2	1	1	1	2	2	1	2	1	3	1
2	16	4	5	5	5	3	3	5	5	5	5	5	3	5	4	5	4	5	3	5	4	4	5	5	5	4	4	5	4	5	2	1	2	1	1	1	1	1	1	1	2	1	3	1	1	2	3	4	4
1	10	5	5	4	2	4	5	4	5	5	5	3	5	4	4	5	4	4	4	4	4	5	4	5	5	4	5	5	5	3	2	1	2	1	1	1	1	1	2	1	1	1	1	1	1	1	4	3	4
1	12	5	5	5	2	5	5	5	4	5	3	5	5	4	5	4	5	4	5	4	5	5	4	4	5	5	5	4	5	5	1	1	1	1	1	1	1	1	2	1	1	1	1	2	1	1	4	4	4
2	15	3	2	3	6	2	2	3	1	1	4	3	2	1	2	3	2	3	3	2	1	1	2	3	1	2	5	4	3	3	3	1	1	1	3	1	1	1	1	1	2	2	2	3	4	2	2	3	1
2	12	4	5	4	6	1	2	4	4	1	2	4	4	4	2	1	1	2	1	2	2	2	3	4	2	2	1	3	2	4	1	1	1	1	2	1	1	1	1	1	1	1	1	1	1	1	2	2	2
2	11	3	2	1	6	2	1	4	1	1	1	1	1	3	1	4	1	3	3	5	4	5	4	5	3	4	1	1	1	1	3	1	1	1	3	1	1	1	1	1	2	2	3	2	1	2	2	2	1
1	13	3	1	3	6	3	4	3	4	3	1	4	4	1	3	3	1	3	2	1	2	2	2	3	2	4	1	2	3	4	2	1	2	2	1	1	2	2	1	1	2	3	3	3	3	1	2	2	1
1	12	2	4	4	4	4	5	4	3	5	4	4	5	5	4	3	4	5	1	1	1	3	4	2	1	1	5	3	4	4	2	1	3	2	3	1	3	1	3	3	1	3	1	3	2	1	1	3	3
2	15	3	2	4	4	3	4	4	5	4	4	5	4	4	4	4	3	4	3	1	3	2	2	2	3	4	3	3	4	4	2	1	2	1	2	1	1	1	2	2	1	1	3	3	1	1	1	2	2
2	12	4	5	4	4	5	4	3	5	4	4	5	4	4	4	4	5	4	3	3	5	4	4	5	5	5	1	1	3	1	3	3	2	1	2	2	3	1	3	2	3	1	2	1	1	1	2	4	3
1	15	3	3	2	4	4	3	5	5	3	5	5	4	4	3	5	5	4	5	4	3	4	5	5	4	4	2	3	1	2	1	1	1	1	1	2	2	1	2	2	4	2	4	3	2	2	4	3	4
1	13	2	4	2	6	4	4	3	5	4	4	5	4	3	4	5	5	4	3	3	3	4	5	5	5	3	3	5	3	5	2	2	3	2	3	3	1	2	2	3	4	3	3	3	3	3	2	3	2
1	12	4	3	3	6	3	4	5	3	4	3	4	5	4	5	4	5	5	4	4	4	4	4	5	4	5	4	3	4	4	3	1	2	1	2	3	1	2	1	2	3	2	4	3	2	2	2	1	2
2	15	2	2	2	6	4	5	4	4	4	5	5	5	4	5	4	4	4	4	3	3	4	5	4	4	4	4	5	3	5	1	1	2	1	1	1	1	2	1	1	3	2	4	3	2	2	2	2	2
1	13	2	1	1	6	5	5	4	4	3	4	4	5	5	4	4	5	4	5	3	4	5	3	4	4	4	5	3	4	5	1	1	1	1	1	1	1	1	1	1	1	1	1	1	1	1	2	2	4
2	15	4	3	2	6	5	3	4	4	5	5	4	4	4	3	5	5	4	5	5	4	4	4	4	3	4	4	4	4	5	1	1	1	1	1	1	1	1	1	1	2	1	1	3	2	1	4	4	3
1	16	2	4	2	6	4	4	4	4	5	4	4	5	5	4	4	4	5	5	5	3	4	4	4	4	4	5	4	4	3	1	1	1	1	1	1	2	1	2	1	1	1	2	1	1	2	3	4	4
1	13	4	5	4	6	5	4	5	5	3	4	4	3	5	4	5	5	3	5	4	4	3	4	4	5	5	4	4	4	4	1	2	2	1	2	2	2	2	1	1	2	1	1	1	2	1	2	2	2
1	13	4	4	4	6	5	4	4	4	5	3	3	4	5	5	4	5	5	3	5	5	4	5	4	4	4	4	3	4	5	2	1	1	1	2	1	1	2	1	2	2	2	2	1	2	2	3	3	3
2	16	4	4	3	4	5	4	5	5	3	4	4	5	5	5	3	4	5	5	3	5	5	5	4	4	4	5	4	4	5	2	1	2	2	2	1	1	1	2	2	1	1	1	2	1	3	4	4	3
1	13	4	5	4	4	5	4	4	4	5	4	4	4	4	5	5	4	5	4	4	5	5	4	5	4	4	4	5	5	4	2	1	1	2	1	2	2	2	2	1	2	1	1	1	1	2	3	4	4
2	14	5	5	4	4	5	4	5	4	4	5	4	5	3	5	5	5	3	5	5	5	3	4	4	5	4	4	5	4	5	1	1	1	1	2	1	1	1	1	1	2	2	1	2	2	1	4	4	4
2	12	5	4	5	4	5	4	5	4	5	4	4	5	5	5	5	3	4	5	4	4	4	5	5	5	4	4	5	4	5	1	1	1	1	1	1	1	1	1	1	1	1	1	1	1	1	4	4	4
2	11	4	5	5	6	4	5	5	5	5	5	4	5	5	3	4	5	3	5	5	5	4	3	5	4	5	5	3	5	5	1	1	1	1	1	1	2	1	1	1	2	2	3	3	3	3	4	4	4
2	14	4	5	5	6	5	5	4	4	5	4	5	4	4	5	3	5	5	4	5	4	5	5	5	4	4	5	4	5	4	2	1	1	1	1	1	1	1	2	1	4	2	4	4	3	3	4	3	4
1	11	4	4	4	6	5	3	5	5	5	4	5	4	5	5	5	4	3	5	4	5	5	4	5	4	4	5	5	5	4	1	1	1	2	1	1	1	1	1	2	1	3	3	2	3	2	4	4	3
1	12	5	4	5	6	4	5	5	4	5	5	5	4	4	3	5	5	4	3	5	5	4	4	5	5	5	5	5	5	4	1	2	2	1	1	1	1	1	1	1	1	1	1	1	2	1	3	4	4
1	12	5	5	5	4	4	4	4	5	4	5	5	5	5	5	4	5	4	4	5	5	5	3	5	5	4	4	5	5	5	1	1	1	1	2	1	1	1	1	1	1	1	1	1	1	1	4	4	4
2	13	5	5	4	4	4	5	5	5	4	5	3	5	5	5	4	4	5	5	5	4	5	5	5	4	4	5	5	5	4	1	1	1	1	1	1	2	2	1	2	1	1	2	1	1	2	2	2	3
1	10	5	5	5	4	4	5	4	5	4	5	4	5	5	5	5	5	4	5	5	4	4	5	5	4	5	5	4	5	5	1	1	1	1	1	1	1	1	1	1	1	1	3	2	3	1	3	3	4
1	15	4	3	4	4	4	2	3	1	2	2	3	2	2	2	3	3	1	4	2	4	1	3	1	1	1	1	3	1	4	1	2	2	1	2	1	1	2	1	2	1	1	1	1	1	1	2	1	3
2	13	2	2	2	4	4	4	4	5	4	3	5	4	5	5	5	4	3	4	5	5	4	3	3	3	4	4	4	5	3	1	3	3	1	2	1	2	3	2	3	3	1	1	2	3	1	3	4	4
2	13	2	3	3	4	5	4	4	4	4	4	4	4	5	5	4	5	4	5	5	3	4	4	3	4	4	5	3	5	4	1	1	2	2	1	2	2	2	2	1	3	2	1	2	3	1	2	1	3
2	15	2	4	3	4	4	5	5	5	4	4	5	4	3	5	4	3	5	5	5	5	3	4	4	3	4	5	4	4	4	1	1	1	1	1	1	1	1	1	1	2	2	2	2	2	2	4	4	3
1	10	2	2	3	7	5	4	5	4	4	5	5	4	4	5	3	4	5	5	4	4	4	5	4	4	5	5	5	4	4	2	1	1	2	1	1	1	1	1	1	1	1	1	1	1	1	4	3	4
2	15	3	3	3	2	5	4	4	4	4	4	5	5	3	5	5	4	5	5	5	5	4	3	5	3	5	5	4	4	5	1	1	1	1	1	1	1	1	1	1	1	1	1	1	1	1	3	4	3
1	11	4	4	4	2	5	5	5	4	4	3	5	3	5	5	3	5	5	3	5	5	5	4	5	3	5	4	5	4	5	1	1	1	1	1	1	1	1	1	1	2	2	2	2	2	2	4	4	4
2	12	4	2	4	2	5	3	5	5	4	4	5	4	4	5	4	5	5	4	4	5	5	5	4	5	4	4	4	5	5	1	1	1	1	1	1	1	1	2	1	1	1	1	2	1	1	4	4	3
1	10	2	4	4	2	3	4	4	4	5	4	5	5	5	5	5	4	5	5	4	4	5	5	4	4	5	4	5	5	5	1	1	1	1	1	1	1	1	1	1	2	2	2	2	2	2	3	4	3
1	13	3	4	2	2	4	5	5	4	5	3	4	5	5	5	5	5	3	5	4	4	4	4	5	5	5	5	5	5	4	1	1	1	1	1	1	1	1	1	1	3	3	2	3	2	2	4	3	4
2	15	3	1	1	7	4	5	5	5	4	5	5	4	5	4	5	3	5	5	4	4	5	4	5	5	5	5	4	5	5	1	1	1	1	1	1	1	1	1	1	1	1	1	1	1	1	3	4	4
2	14	5	4	5	2	5	5	5	4	5	4	4	4	5	5	5	5	4	4	5	4	4	5	5	5	5	5	4	5	5	1	1	1	2	1	1	1	1	2	1	2	2	1	2	2	2	4	4	3
1	13	4	5	5	2	4	4	5	5	4	5	4	5	5	5	5	4	5	5	5	4	5	5	5	3	5	5	5	4	5	1	1	1	2	1	1	2	1	2	1	2	1	1	1	2	1	3	3	4
2	13	5	5	4	2	5	3	5	5	5	5	4	4	5	5	5	5	5	5	4	5	5	4	5	5	5	5	5	5	5	1	1	1	1	1	1	1	1	1	1	1	1	1	1	1	1	4	3	4
2	11	5	5	5	2	5	4	5	4	5	5	5	5	5	4	5	5	4	4	5	4	5	5	5	5	5	5	5	5	5	1	1	1	1	1	1	1	1	1	1	1	1	1	1	1	1	4	3	4
1	14	5	5	4	2	5	5	4	4	5	5	3	5	5	5	5	5	5	5	4	5	5	5	5	5	5	5	5	5	5	1	1	1	1	1	1	1	1	1	1	1	1	1	1	1	1	4	4	4
1	15	2	1	1	1	2	2	1	3	1	1	1	2	2	2	2	3	1	3	1	3	2	2	3	1	2	1	2	2	1	3	1	1	3	1	3	3	1	1	2	2	1	3	2	2	3	1	1	1
2	10	2	2	2	1	3	3	2	1	3	1	1	2	1	3	3	2	2	5	5	4	4	4	4	3	5	2	1	1	2	2	2	2	3	1	1	3	3	1	3	4	3	2	2	2	2	2	1	2
2	13	1	3	1	1	1	4	2	1	1	3	1	1	2	2	3	2	1	4	4	4	4	3	4	4	5	4	4	3	4	1	3	1	2	2	2	3	3	2	2	3	2	3	1	1	3	2	3	1
2	11	1	2	2	1	5	3	3	4	3	4	3	4	4	5	4	4	5	1	2	3	2	3	4	1	3	4	1	3	3	1	2	2	1	2	1	2	2	2	1	3	3	2	3	3	2	1	2	2
2	14	1	3	2	1	4	3	5	4	5	4	5	4	3	3	4	3	5	3	1	3	4	3	4	2	1	5	3	3	3	2	1	1	2	2	2	1	2	1	1	3	4	3	4	2	3	3	3	4
2	14	1	3	2	1	4	4	4	3	4	5	4	5	5	5	5	4	5	2	1	2	3	1	2	3	3	4	5	4	4	1	1	2	1	2	1	2	2	2	1	4	4	3	4	2	3	2	3	3
2	14	2	1	2	1	4	5	5	4	4	4	5	5	4	4	5	3	4	3	5	3	3	4	5	5	3	5	5	3	4	2	2	2	2	2	3	2	1	3	2	1	3	2	1	3	3	2	2	2
1	11	4	2	1	1	4	4	4	4	4	5	4	5	5	5	3	4	4	4	5	5	3	5	5	4	3	4	4	4	3	2	2	2	1	1	1	2	1	1	1	1	1	1	3	3	1	1	1	2
2	10	3	2	1	1	3	1	2	2	2	1	1	2	3	3	2	1	3	2	1	2	2	1	1	1	2	3	3	1	1	1	3	3	1	1	3	2	3	3	3	1	2	2	2	1	2	2	2	2
2	15	1	1	3	1	3	2	2	2	1	2	1	1	3	3	1	3	3	3	2	1	2	3	3	1	2	3	1	2	1	2	3	3	1	1	3	2	2	1	1	1	1	2	2	1	2	4	4	4
1	15	1	1	1	1	3	4	2	3	1	1	3	2	3	2	3	2	4	1	3	1	2	4	2	3	2	2	3	3	2	1	1	1	1	1	1	3	1	1	3	1	2	3	2	2	2	2	2	1
2	16	3	1	1	1	1	3	3	2	1	2	1	2	3	1	1	2	1	4	4	5	3	3	4	5	4	4	4	4	4	1	3	3	3	2	1	1	2	2	2	3	3	2	3	3	3	2	2	3
2	14	1	3	1	1	4	4	5	5	3	3	4	4	5	5	4	4	4	5	3	4	3	4	4	5	5	1	1	2	1	1	1	2	1	1	1	1	2	1	1	2	2	3	2	3	4	2	3	2
2	15	1	3	2	1	2	4	3	2	3	2	1	1	1	3	2	1	2	4	3	3	3	4	5	4	4	4	1	1	1	1	1	1	3	1	3	1	1	1	1	4	4	3	3	3	2	4	2	2
1	12	1	1	3	1	1	2	1	3	1	1	4	1	2	2	1	2	3	5	5	3	3	5	4	4	5	3	5	4	5	2	2	1	3	2	1	1	3	1	1	3	3	2	3	4	4	3	1	2
2	11	1	1	3	2	5	4	4	3	4	5	5	3	3	4	5	5	4	2	2	2	2	3	3	3	4	5	4	3	4	3	3	3	1	3	3	1	3	2	3	2	3	1	2	1	1	3	4	3
2	12	1	3	1	2	4	4	4	5	5	4	4	4	5	4	4	3	4	5	5	3	3	4	4	5	5	3	5	4	4	1	1	1	2	1	2	1	1	1	2	3	2	3	3	3	1	1	3	1
1	13	2	1	1	2	1	3	1	1	4	3	2	4	3	1	1	3	3	1	4	2	1	4	2	1	2	3	2	1	3	2	1	2	2	1	1	1	1	2	2	1	3	1	3	1	2	4	4	3
1	12	3	2	1	2	5	4	4	4	4	3	3	5	3	4	4	5	3	3	2	2	2	2	2	3	3	3	4	2	2	2	1	2	1	2	1	2	2	2	1	1	1	1	1	1	1	1	1	2
2	14	2	2	2	2	3	3	4	5	5	4	3	4	4	4	4	3	5	1	1	4	2	3	1	3	4	2	4	3	3	2	1	2	2	1	2	2	2	2	2	1	1	1	1	1	1	4	4	4
2	10	3	2	1	2	4	4	4	5	3	3	5	3	5	5	3	5	3	3	2	3	3	2	3	1	3	4	2	3	4	2	2	2	1	1	1	2	1	1	2	2	2	2	1	2	2	3	2	2
2	12	1	3	3	2	3	4	5	4	5	4	4	3	5	5	5	4	5	1	2	1	1	2	2	2	1	4	5	3	5	2	1	2	2	2	2	1	2	1	2	2	3	3	4	3	4	1	2	2
2	16	1	2	1	2	4	5	4	3	4	3	4	3	5	4	5	5	5	3	4	5	3	3	5	5	4	4	5	4	3	1	1	2	2	2	1	1	2	2	1	3	2	4	2	2	3	2	2	1
2	16	2	3	1	2	4	4	4	4	4	4	5	4	5	4	5	4	5	3	4	4	3	4	4	3	4	4	5	5	3	1	1	1	1	2	1	1	1	1	1	1	1	1	1	1	1	4	3	4
2	12	2	2	2	2	5	4	5	5	5	5	3	4	4	4	4	4	4	4	4	4	3	4	5	5	4	4	5	5	3	2	1	1	2	2	1	1	2	2	1	3	2	2	3	2	2	4	4	4
2	16	4	4	4	2	4	1	2	2	1	1	3	4	1	2	1	2	2	1	4	2	3	2	1	2	1	1	3	1	1	1	1	1	1	1	1	3	1	1	1	1	2	1	1	2	2	1	2	2
1	14	4	4	4	2	3	1	1	2	1	2	3	2	3	1	3	2	3	2	3	2	1	3	2	1	1	2	1	2	1	1	2	1	1	2	2	1	1	2	2	2	2	2	2	2	1	1	3	2
2	10	1	3	3	2	3	1	2	2	3	3	2	2	2	3	1	1	3	3	1	2	2	1	3	2	1	2	1	1	2	1	1	1	3	3	1	3	1	3	1	2	2	2	2	1	1	4	4	4
1	11	3	2	1	2	3	3	3	1	1	3	1	3	3	1	1	3	3	3	3	1	3	3	1	1	1	2	2	1	2	1	2	3	1	3	1	3	2	3	3	4	4	3	4	4	4	2	1	1
1	16	1	2	1	2	3	1	1	1	3	3	1	1	2	3	1	2	1	1	3	3	3	3	3	2	4	3	1	1	2	1	2	2	1	2	2	2	1	1	2	3	3	3	1	3	1	1	1	1
1	11	3	3	3	2	2	4	3	2	3	2	1	3	3	2	2	2	1	2	1	3	2	1	3	4	1	3	1	4	1	2	1	1	2	2	1	1	2	1	1	2	2	2	2	2	2	4	4	4
2	16	3	1	2	2	3	3	1	1	2	3	2	4	1	2	3	1	1	1	3	2	1	3	2	1	1	4	3	5	3	1	1	2	2	1	2	2	2	1	1	2	3	3	2	3	1	2	3	2
1	14	1	3	1	2	2	4	2	3	4	2	1	3	4	1	2	3	1	2	2	1	2	3	4	2	2	1	2	4	3	3	3	3	2	3	2	1	3	2	2	2	1	3	1	1	2	3	3	4
1	14	3	4	2	2	2	1	2	4	4	4	2	4	3	1	3	3	2	1	1	3	2	3	3	3	2	4	3	2	1	1	2	1	2	1	2	2	2	1	1	2	2	2	2	2	3	2	2	2
1	16	2	4	3	2	4	5	5	5	4	5	5	3	5	3	4	5	4	3	1	1	2	3	1	3	2	4	5	4	5	2	3	2	2	3	2	3	2	3	3	1	1	1	1	1	1	3	2	4
1	14	2	1	2	2	4	5	5	4	4	4	4	5	5	4	4	4	4	4	4	5	5	4	5	5	3	3	1	1	3	2	1	2	1	2	2	2	1	1	2	1	3	1	3	1	2	2	3	2
1	13	3	3	2	2	5	4	4	3	3	5	4	5	5	3	5	4	3	5	3	4	3	5	4	3	5	3	4	4	5	2	2	1	1	1	2	2	1	1	1	2	1	3	2	2	3	2	1	1
1	11	1	3	3	2	3	5	4	3	5	5	4	4	4	4	5	5	4	3	4	3	4	4	4	3	5	3	3	5	5	2	2	1	1	1	2	2	1	1	2	3	3	1	3	2	3	1	1	2
1	11	1	1	1	2	5	3	5	4	3	5	4	4	4	4	4	5	4	4	4	5	4	3	4	5	4	4	4	3	5	1	2	1	3	2	1	2	1	3	2	3	2	2	2	1	1	3	4	2
2	12	2	3	4	3	3	5	4	4	5	5	4	3	5	4	4	4	3	4	4	5	3	4	5	5	4	4	5	5	3	2	1	2	1	2	1	1	1	1	2	4	4	3	2	2	3	1	1	2
2	16	2	3	4	3	3	4	5	4	5	5	4	4	3	5	4	5	5	4	3	5	4	5	3	4	4	3	5	4	4	1	1	1	1	1	2	2	1	2	1	1	1	1	1	1	1	4	2	3
1	14	4	5	4	3	5	5	3	5	4	5	3	5	4	5	4	4	4	4	4	3	3	5	3	4	5	4	3	5	5	2	2	1	1	2	1	1	1	2	1	3	3	2	3	3	3	4	3	3
2	14	1	1	1	3	4	4	4	4	4	4	4	3	4	5	5	5	5	5	4	3	4	5	5	5	3	3	5	4	4	3	3	2	3	3	3	3	3	3	3	3	1	3	1	3	3	2	1	1
2	15	2	3	2	3	3	4	4	4	4	4	4	5	5	5	4	5	5	4	5	3	5	4	4	5	4	4	4	3	4	1	1	2	1	2	1	2	1	2	1	2	1	1	1	1	2	2	3	3
2	15	5	4	5	5	5	4	5	4	5	4	3	5	5	3	4	4	5	5	4	5	4	4	5	3	4	3	4	5	4	3	1	1	1	2	1	2	1	2	1	2	3	2	1	3	3	4	4	3
2	14	1	1	3	5	5	4	4	5	4	5	3	4	4	3	5	5	5	5	4	4	3	5	3	5	5	4	5	3	5	3	1	2	2	1	3	1	1	2	2	3	2	3	4	2	4	3	4	4
1	12	4	5	5	5	4	4	4	5	5	5	3	5	5	5	3	4	4	5	5	5	4	4	5	3	3	4	5	3	5	2	1	1	1	2	2	3	3	3	1	2	2	4	4	4	3	2	4	3
2	11	1	1	1	5	4	4	5	4	5	4	5	4	4	4	5	4	5	4	3	5	5	3	5	4	5	5	4	4	5	3	3	3	2	3	3	3	3	3	3	2	2	3	3	3	4	2	1	3
1	15	3	2	3	5	5	4	5	5	4	5	4	4	5	4	4	5	3	4	5	5	3	4	4	5	4	5	5	5	3	2	3	2	3	3	1	3	3	2	1	2	2	2	2	2	2	1	1	2
1	11	5	5	4	2	5	4	4	5	5	5	3	5	5	3	3	5	5	4	3	4	5	4	5	5	5	5	4	4	5	1	2	2	1	1	1	2	2	1	2	2	3	1	2	3	3	3	4	3
1	13	5	5	5	2	4	5	5	5	5	5	5	3	4	5	4	3	5	5	5	5	5	4	5	3	4	5	5	5	4	1	1	1	1	2	1	1	1	1	1	2	3	2	3	2	1	3	4	4
1	16	1	1	1	2	3	2	3	1	2	3	2	2	4	1	3	3	2	2	3	2	4	1	3	2	1	4	2	1	2	1	1	2	1	2	1	1	1	2	1	2	1	2	1	2	1	3	3	2
2	14	4	2	2	6	2	2	4	2	1	2	1	4	2	1	4	1	1	4	3	3	3	1	4	2	2	5	3	4	5	2	1	2	1	2	1	2	1	1	2	1	2	1	3	3	3	1	2	1
2	16	2	2	1	6	3	4	1	3	1	1	3	1	1	3	2	2	4	3	4	3	4	1	2	4	1	4	3	4	5	3	1	1	1	3	1	1	1	1	1	2	3	3	3	4	2	1	1	1
2	16	3	3	2	4	2	2	2	3	4	1	3	1	1	2	4	2	1	4	4	5	4	4	3	5	5	1	3	2	1	1	1	1	1	1	1	1	2	1	1	1	1	1	1	1	1	4	4	3
2	12	4	2	3	4	5	4	5	5	4	4	4	4	5	4	4	4	4	1	2	2	1	4	1	2	2	4	3	4	5	2	2	1	1	1	1	2	2	1	2	3	4	3	3	3	3	3	3	4
2	15	4	5	4	4	3	3	5	5	3	4	5	3	4	5	5	5	5	3	1	2	2	1	2	4	1	5	4	5	3	2	3	3	2	2	2	2	3	2	2	2	2	2	2	2	2	1	1	2
2	11	4	2	4	4	4	5	4	4	5	4	5	4	4	3	5	5	4	1	2	2	2	2	3	1	3	4	4	4	5	1	1	1	1	2	1	1	1	1	1	2	2	2	1	1	2	3	4	3
2	11	2	2	2	4	5	5	5	3	4	3	3	4	5	4	5	3	5	4	4	3	4	4	5	3	3	3	1	1	1	2	1	1	1	1	2	2	1	2	1	1	1	3	1	2	2	3	2	4
2	13	1	3	3	4	3	4	5	5	4	4	5	4	4	4	5	4	4	2	2	4	3	2	3	2	3	4	3	5	4	3	2	2	1	3	2	1	1	2	1	4	4	3	2	2	3	3	4	4
2	13	4	5	4	6	4	4	4	4	5	3	4	5	4	3	4	5	3	4	5	4	4	4	4	4	5	4	4	5	3	2	1	1	1	1	1	2	2	1	2	2	1	2	2	1	1	3	3	2
2	14	4	4	4	6	4	5	4	5	4	5	4	3	3	5	5	5	4	4	4	5	5	4	3	4	3	3	5	4	5	2	2	3	3	2	3	1	3	1	3	3	2	4	2	3	2	2	1	2
1	10	1	3	3	6	4	4	4	5	5	4	4	4	4	4	5	4	5	4	5	4	4	4	3	5	4	4	4	4	5	1	1	1	3	1	3	1	1	1	1	2	1	2	1	2	1	2	3	2
2	12	2	4	4	6	4	5	3	4	5	3	5	4	4	5	5	4	5	4	3	5	4	5	4	5	4	4	4	4	4	1	1	1	1	1	1	1	1	1	1	1	1	1	2	2	1	3	4	4
1	13	3	4	4	6	5	4	5	3	4	5	5	5	5	4	4	3	4	5	3	4	4	3	4	5	5	4	4	5	4	1	1	1	1	2	1	2	1	1	1	2	2	1	2	1	2	3	3	3
2	13	1	1	1	4	5	3	5	5	4	4	5	5	4	4	4	4	5	5	3	5	5	4	4	4	5	5	4	4	5	3	3	3	3	3	3	3	3	2	3	2	2	2	2	2	2	3	1	2
2	12	3	2	2	4	4	4	5	5	4	5	5	4	3	5	5	3	5	4	4	4	5	5	4	5	4	5	4	5	4	1	1	1	2	2	2	2	1	2	1	4	2	3	3	3	3	4	4	3
2	12	3	4	3	4	4	5	5	3	3	5	5	4	5	4	5	4	5	5	5	5	3	4	5	4	4	3	5	5	5	1	1	2	1	1	1	1	1	2	3	2	2	2	1	2	3	3	4	4
1	16	5	4	5	4	4	5	5	4	4	5	4	3	5	4	5	5	4	5	5	5	5	4	4	3	4	4	5	4	5	1	1	1	1	1	1	1	1	1	1	4	4	3	3	3	3	3	4	3
2	15	2	3	3	4	5	4	4	5	5	5	5	3	4	5	4	5	4	5	5	5	4	4	4	4	5	4	5	4	5	1	1	1	1	1	1	1	1	1	1	2	2	2	2	2	2	4	3	3
1	16	5	4	5	4	5	5	5	5	4	4	5	4	5	5	4	4	3	4	4	5	4	5	5	5	4	3	5	5	5	1	1	1	1	2	1	1	2	2	1	1	1	3	2	2	1	3	4	3
1	15	5	5	4	6	3	5	4	5	4	4	4	4	5	5	5	5	5	3	4	5	5	5	4	5	5	4	4	5	5	1	1	1	2	1	1	2	1	2	1	1	1	1	1	1	1	3	3	3
1	14	5	5	4	6	4	5	3	5	5	5	5	5	4	4	4	5	4	4	5	4	5	4	4	5	5	4	4	5	5	3	1	1	1	2	1	1	1	2	1	2	2	2	2	2	2	4	4	3
2	13	4	5	5	6	4	5	5	4	4	5	4	4	4	4	5	5	5	5	3	5	5	3	5	5	5	5	4	5	4	1	2	2	1	2	1	1	2	3	1	2	1	2	3	1	3	4	2	2
1	15	4	5	5	6	3	4	5	4	5	4	5	4	5	5	5	5	4	5	5	5	3	4	4	5	5	5	5	4	5	1	1	1	1	2	1	1	1	1	1	2	1	1	1	1	2	3	3	4
1	10	5	5	4	6	5	4	5	4	4	5	5	4	4	5	5	5	3	4	5	5	5	5	4	3	5	4	5	5	5	2	1	2	1	1	1	2	2	1	1	1	1	1	2	1	2	4	3	4
2	15	5	4	5	6	4	4	4	5	5	5	3	5	5	4	5	5	5	5	3	4	5	5	5	5	4	5	4	5	5	1	1	1	1	1	1	1	1	1	1	1	2	2	2	1	1	3	4	4
1	16	4	5	5	4	5	5	5	3	4	5	4	4	4	5	5	5	5	5	5	4	5	4	5	5	4	4	5	5	5	3	1	1	2	1	3	3	2	1	1	1	2	2	2	2	1	4	3	3
1	15	5	5	5	4	5	5	4	5	5	3	4	5	5	4	5	5	4	4	5	4	4	5	5	5	5	4	5	5	5	1	1	1	1	1	1	2	1	1	2	1	1	2	2	3	2	3	4	3
1	13	5	5	5	4	5	5	4	5	3	5	5	5	5	4	5	5	4	5	5	3	4	5	5	5	5	4	5	5	5	1	1	1	1	1	1	1	1	1	1	2	1	1	2	3	2	4	4	3
1	10	3	2	1	4	1	1	4	2	1	3	1	2	2	2	2	1	2	1	2	2	1	1	3	1	2	2	1	3	2	2	2	2	2	1	2	1	1	2	1	2	3	2	2	3	3	1	3	2
2	14	1	2	2	4	4	5	4	4	4	4	4	3	4	5	4	5	5	4	5	3	3	4	4	5	5	3	5	3	5	1	1	1	1	1	1	1	2	1	1	2	2	2	2	1	1	3	4	4
1	10	3	1	1	2	5	4	5	5	5	5	4	4	5	3	5	4	4	4	4	4	5	5	5	3	5	5	4	5	4	1	1	1	1	1	2	1	2	1	1	1	2	3	1	2	1	3	4	4
2	14	3	3	3	2	5	5	5	4	4	4	5	4	4	5	5	4	4	5	4	4	5	5	4	4	4	5	5	3	5	1	1	1	1	1	1	1	1	1	1	2	2	2	1	1	2	3	3	4
2	10	2	2	2	2	5	4	5	4	5	5	4	4	4	5	5	4	4	5	4	5	4	5	4	4	5	4	4	5	5	1	1	1	1	1	1	1	1	1	1	1	1	1	1	1	1	4	4	3
2	13	2	2	2	2	3	5	5	5	5	4	3	5	5	5	5	4	4	5	4	5	3	4	5	5	5	5	4	5	5	1	1	1	1	1	1	1	2	1	1	2	2	2	2	3	1	4	3	3
2	12	4	2	3	2	4	3	4	4	5	5	5	5	4	4	5	5	5	4	5	4	4	5	5	5	4	5	5	4	5	1	1	1	1	1	1	1	1	1	1	1	2	1	2	1	2	3	4	3
1	13	2	4	2	2	4	4	5	4	4	5	5	5	5	4	4	5	4	4	4	4	4	5	5	5	5	5	5	4	5	1	1	1	2	1	1	1	1	1	1	2	2	2	2	2	2	4	3	4
1	10	2	3	3	2	4	5	4	3	4	4	5	4	5	5	5	5	5	5	5	4	4	5	5	3	5	4	5	5	5	1	1	1	1	1	1	3	1	1	1	1	3	1	2	1	2	3	3	4
2	10	2	4	2	7	3	4	4	5	5	5	5	5	5	5	5	3	5	4	4	5	4	5	5	5	5	5	4	5	5	3	1	1	1	2	1	2	1	1	1	4	4	4	4	4	3	4	4	4
1	13	2	3	4	7	5	4	5	4	5	5	3	5	5	5	5	4	4	5	4	5	5	5	3	5	5	5	5	4	5	1	2	2	1	1	2	1	2	1	1	2	2	3	1	1	2	3	4	3
1	10	3	3	4	2	5	4	4	5	5	5	4	5	4	4	5	4	5	5	5	4	5	5	4	4	5	4	5	5	5	1	1	2	1	1	1	1	1	2	3	4	4	2	4	2	3	4	4	3
1	14	4	3	4	2	5	4	5	5	4	5	4	5	5	4	3	5	5	5	4	5	4	5	5	4	5	5	5	4	5	3	1	3	1	3	2	1	2	1	1	3	1	2	1	1	2	4	4	3
1	16	5	4	5	2	5	4	4	5	5	5	5	5	4	4	5	4	4	3	5	5	5	5	4	5	5	4	5	5	5	1	1	1	1	1	2	1	1	1	2	1	1	2	1	1	1	4	4	4
2	14	5	5	4	2	4	3	5	5	4	4	5	5	5	4	5	5	5	5	5	5	5	5	4	4	4	4	5	5	5	1	1	1	1	1	1	1	1	1	1	2	2	2	1	1	1	4	4	3
1	11	5	5	4	2	4	3	5	4	4	5	5	5	5	5	5	5	5	5	4	5	5	5	5	5	4	5	4	5	5	1	1	1	1	1	1	1	1	1	1	1	1	1	1	1	2	3	4	4
2	14	4	5	5	2	5	5	4	4	5	5	4	4	5	5	5	5	5	5	4	5	4	5	5	5	5	5	5	4	5	1	1	1	1	1	1	1	1	1	1	1	1	2	1	2	2	4	4	4
1	11	5	5	5	2	5	5	4	4	5	5	5	4	5	5	5	5	4	5	5	3	5	5	5	5	5	5	5	5	5	1	1	1	1	1	1	1	1	1	1	1	1	1	1	1	1	4	4	4
1	14	5	5	5	2	5	5	4	5	5	5	5	4	4	5	5	4	5	4	5	5	5	5	4	5	5	5	5	5	5	1	1	1	1	2	1	1	1	1	1	1	1	1	1	2	1	3	4	3
1	13	5	5	5	2	5	5	5	4	5	4	5	5	5	4	5	5	5	5	5	5	4	5	5	5	5	5	5	5	5	1	1	1	1	1	1	1	1	1	1	2	2	1	1	2	1	4	4	4
1	10	2	1	2	1	1	3	2	1	2	2	3	1	2	3	2	2	3	3	1	3	1	3	3	1	3	1	1	2	1	1	1	1	2	1	2	1	2	2	2	2	1	1	2	2	2	4	4	4
2	15	2	1	2	1	1	2	3	1	1	3	4	2	3	4	3	1	1	3	4	3	3	4	4	5	4	4	3	5	3	2	1	1	2	2	1	2	1	3	3	1	3	3	2	3	1	3	3	4
2	14	3	1	1	1	2	4	1	2	2	1	2	1	1	3	2	4	3	3	4	5	4	5	4	4	3	4	4	5	3	2	1	2	1	2	3	2	2	1	2	1	3	1	2	3	3	1	1	1
1	10	2	1	1	1	4	3	5	4	4	5	5	4	4	5	4	4	4	5	5	3	4	3	4	4	3	4	5	3	4	1	1	2	2	2	1	1	1	1	1	2	2	2	3	2	2	2	2	2
2	15	3	1	1	1	1	2	2	3	3	2	3	2	4	4	2	4	4	1	2	1	2	4	1	3	4	1	4	3	2	2	1	2	2	2	2	1	1	2	1	3	2	3	3	2	2	4	4	4
1	16	2	2	3	1	4	2	2	1	1	1	3	1	1	2	1	1	2	5	4	5	4	5	3	3	5	3	5	4	4	3	3	1	3	2	1	1	2	2	2	2	3	4	2	2	3	2	3	3
2	14	2	3	2	1	2	3	2	1	2	2	2	1	1	2	2	3	2	5	5	3	4	3	5	3	4	4	5	4	3	1	1	1	1	2	2	3	2	2	2	1	1	1	1	1	1	3	4	4
2	12	1	2	3	1	4	4	5	5	4	3	5	4	4	3	3	4	4	1	4	3	2	4	2	1	2	3	3	3	3	2	1	2	2	1	1	2	1	2	2	3	1	1	3	2	3	3	3	1
1	13	1	3	2	1	4	4	4	4	5	3	3	4	4	4	5	3	5	3	1	3	3	4	2	1	2	4	3	2	3	2	1	2	2	2	2	2	2	2	1	3	3	3	1	3	1	2	1	2
2	14	2	1	1	1	5	4	5	3	5	4	3	5	3	4	4	4	3	3	2	2	4	2	4	1	2	4	3	4	2	2	2	2	2	1	1	2	1	1	2	3	1	1	2	1	1	2	3	3
1	16	1	3	1	1	5	5	4	4	4	3	5	4	4	5	5	5	3	3	1	1	2	4	1	2	2	5	4	3	4	3	1	1	2	2	1	2	2	3	1	2	2	2	2	2	2	4	4	4
2	16	2	2	2	1	3	5	4	4	5	4	4	5	4	5	3	5	4	3	3	3	5	5	5	5	3	4	4	5	4	1	2	1	2	1	1	2	1	2	2	3	3	2	3	3	3	4	4	4
2	10	2	2	1	1	1	3	2	3	3	3	3	3	2	3	2	1	1	3	1	3	1	3	1	1	1	3	2	2	3	3	1	2	2	2	2	3	1	1	2	2	3	2	2	4	3	1	1	1
1	11	1	4	1	1	1	3	1	3	1	1	3	1	1	1	2	1	3	5	4	3	4	5	5	5	4	4	3	3	5	1	3	1	1	1	2	1	2	2	3	1	2	2	2	3	3	1	2	2
1	11	2	2	2	1	1	3	1	4	3	1	1	1	2	1	2	1	4	3	4	3	4	4	4	5	4	4	3	5	4	2	3	2	1	2	1	2	1	3	2	1	3	2	2	3	3	1	2	1
1	13	2	3	1	1	5	5	5	5	3	4	4	3	4	5	4	5	4	1	1	1	3	1	3	2	3	1	1	2	2	2	1	2	1	2	3	2	2	1	3	4	2	3	4	3	4	2	1	1
2	14	2	2	1	1	4	5	3	3	3	4	3	4	4	3	5	5	4	3	3	2	2	1	4	2	2	3	4	1	3	2	2	1	2	3	1	3	1	2	2	1	1	1	1	2	3	2	2	1
1	13	1	2	1	1	3	4	4	3	5	4	5	5	4	3	4	4	4	2	1	2	2	4	3	1	1	5	4	5	3	1	1	2	1	1	1	1	2	1	1	3	1	2	1	1	3	2	4	4
2	16	3	3	1	2	5	5	4	4	3	4	5	3	4	3	5	4	5	3	1	3	3	3	4	1	4	4	4	3	5	3	1	2	3	1	3	3	2	3	3	2	4	3	3	4	4	3	4	3
2	16	1	1	3	2	5	4	5	3	4	5	4	5	4	5	4	5	3	2	4	4	3	2	3	3	2	5	4	4	4	1	2	2	3	2	2	2	1	1	2	2	2	3	1	2	3	4	3	4
2	13	1	3	3	2	3	3	4	5	4	5	4	5	4	4	5	5	4	5	5	3	4	3	5	5	3	5	3	3	5	1	1	1	2	1	1	1	3	1	1	2	2	2	2	2	2	4	4	3
1	11	1	2	1	2	4	4	3	4	5	4	5	4	5	3	4	5	5	3	4	3	5	5	5	5	3	5	4	4	4	1	3	2	1	1	3	2	3	2	2	1	1	1	1	1	1	3	3	2
1	13	1	2	2	2	2	3	1	3	2	2	3	2	3	1	1	2	1	1	3	2	1	3	1	3	2	3	2	2	2	3	3	3	3	3	2	2	3	1	3	1	2	2	1	2	1	1	2	3
2	16	2	3	1	2	2	4	2	2	2	3	3	3	1	3	1	4	1	1	3	2	3	3	1	3	2	2	3	2	2	1	2	2	1	2	1	1	2	1	1	4	2	2	3	3	3	4	3	3
1	10	1	3	2	2	4	4	5	4	3	4	3	5	3	3	4	4	4	3	3	3	1	3	2	1	3	3	4	2	2	2	1	1	2	2	1	2	2	2	2	1	3	3	2	1	1	1	2	2
2	15	2	2	2	2	3	4	3	4	5	5	4	3	4	5	4	5	5	1	1	1	1	1	3	4	3	3	4	5	3	1	2	2	2	2	2	1	2	2	2	2	3	4	2	2	3	1	2	2
1	16	2	1	2	2	4	4	5	5	5	3	3	4	5	4	5	5	4	4	4	5	4	4	4	4	5	1	1	2	1	1	2	1	1	2	2	2	1	1	1	2	2	1	1	2	3	4	4	3
1	13	1	1	1	2	4	4	5	5	4	3	5	5	4	4	4	5	5	3	4	4	4	3	1	3	3	3	5	5	4	2	2	1	2	1	1	2	2	1	1	3	2	2	1	3	3	1	2	3
2	15	1	1	2	2	5	5	3	3	4	4	4	4	5	3	5	5	3	4	4	4	5	4	4	5	5	4	4	4	5	1	2	2	1	1	1	1	2	2	2	4	2	3	2	2	4	3	2	1
1	10	2	3	1	2	1	2	1	1	3	1	3	1	2	2	1	2	3	2	3	2	1	3	3	1	2	1	3	1	2	3	3	3	3	2	3	3	2	3	2	1	1	2	1	1	2	2	1	1
1	10	4	4	2	2	3	2	2	1	3	3	1	1	2	3	3	2	2	3	3	1	2	1	2	1	1	1	1	3	2	1	1	3	1	3	3	3	3	2	1	2	2	1	2	1	2	4	4	4
2	14	1	1	1	2	3	1	2	3	2	2	1	1	3	2	3	1	1	2	3	1	2	2	2	3	3	2	3	2	1	3	3	2	3	3	3	3	3	3	3	1	1	3	1	3	2	4	4	4
1	14	4	5	4	2	1	2	2	2	1	4	1	3	1	1	2	1	2	1	2	1	2	2	1	2	1	5	4	4	4	3	3	3	1	3	3	2	2	2	3	2	1	1	2	1	1	1	3	1
2	13	1	2	1	2	1	2	2	2	1	2	2	1	3	3	3	2	2	1	3	3	3	3	3	2	1	2	2	2	2	2	2	1	2	2	1	2	1	1	1	1	2	2	1	2	2	2	2	3
1	11	2	4	3	2	3	1	2	1	2	4	4	1	4	2	3	3	1	1	3	2	3	2	2	3	2	3	2	1	3	1	1	2	1	2	1	1	1	2	2	1	2	3	1	3	3	3	1	2
2	11	2	2	3	2	4	3	2	2	3	3	1	2	4	3	1	3	3	2	2	4	2	2	3	1	2	2	1	3	4	1	2	1	2	1	1	2	2	1	1	2	3	2	2	2	4	3	3	3
1	11	2	2	3	2	3	3	2	1	1	2	2	2	1	1	1	2	3	3	4	3	5	3	4	4	5	2	2	1	3	1	1	2	1	1	1	1	1	2	1	1	3	1	1	3	2	3	4	2
1	12	3	1	2	2	1	4	2	2	1	1	2	3	1	1	2	1	2	3	3	4	4	5	5	3	4	4	3	3	5	2	1	1	2	2	2	1	2	1	2	1	1	1	1	1	1	4	3	3
2	10	4	5	4	2	5	5	4	3	5	5	5	3	4	3	5	4	4	1	2	3	2	1	1	1	1	5	4	5	3	1	1	2	1	1	1	1	1	2	2	3	3	2	1	3	2	2	3	1
1	16	5	4	5	2	5	4	5	5	4	5	5	3	3	4	5	4	4	1	1	2	1	2	2	3	1	4	5	5	3	2	2	1	1	2	2	1	1	1	2	3	4	4	4	3	3	1	1	2
2	15	1	1	3	2	3	3	5	3	5	5	5	5	3	4	4	5	3	3	5	4	4	4	5	3	4	1	2	1	2	1	2	2	1	2	1	2	2	1	1	1	3	2	1	2	3	4	2	3
2	11	2	3	2	2	5	5	3	5	5	4	5	4	3	5	4	3	4	4	5	4	4	4	4	3	3	2	1	1	3	2	2	2	1	2	2	1	2	1	1	4	2	3	2	2	2	2	3	2
2	14	2	1	3	2	4	5	3	5	3	4	5	5	3	4	4	5	4	4	4	4	4	5	3	4	5	1	2	2	3	1	1	1	2	1	1	2	1	2	2	1	2	2	2	2	1	3	2	3
1	16	4	5	4	2	5	5	3	5	5	5	4	3	3	5	3	4	4	5	4	3	5	4	4	4	5	2	3	1	1	1	1	1	2	2	2	1	2	2	1	3	1	1	3	1	2	4	4	2
1	11	1	2	3	2	4	5	3	4	3	5	5	3	4	5	5	4	4	5	4	3	4	3	3	5	4	3	5	4	5	2	1	2	1	2	1	1	2	1	2	2	2	2	3	1	3	4	4	4
2	12	1	2	1	2	3	4	5	4	5	4	5	5	3	4	4	3	4	4	3	3	5	5	5	3	5	4	5	4	4	2	1	1	2	2	1	1	1	2	2	2	4	2	4	2	3	3	2	4
1	16	5	4	5	5	5	4	5	4	3	3	4	5	4	4	4	4	5	4	3	5	4	4	4	4	4	3	5	4	5	2	2	2	1	1	1	2	1	1	1	4	4	4	4	4	3	4	3	4
2	10	2	3	1	3	3	5	4	5	4	4	4	3	4	4	4	4	5	4	5	4	5	4	4	5	3	4	4	5	4	2	1	1	1	1	1	3	2	3	3	2	3	1	2	2	1	4	4	3
1	16	2	2	3	3	4	5	4	4	5	5	4	5	4	5	3	4	5	3	3	5	4	4	3	4	4	4	3	5	5	2	1	1	2	2	1	2	1	1	2	3	2	1	3	3	2	3	4	2
1	12	4	2	2	3	4	3	4	5	5	3	5	4	4	5	4	4	5	5	4	4	4	4	3	4	5	4	5	3	4	1	1	2	2	1	2	2	1	1	1	2	1	3	3	1	3	3	3	4
1	16	3	3	3	3	5	5	4	4	3	5	5	3	4	5	5	4	5	3	3	3	5	5	5	3	4	5	4	5	3	2	1	1	2	2	1	1	1	1	1	3	1	2	2	1	1	2	1	3
1	11	3	2	1	3	3	4	5	5	4	5	5	4	4	4	4	4	5	4	3	5	4	4	4	5	5	4	3	3	5	1	2	1	1	2	1	1	1	2	2	3	1	1	1	2	2	1	1	2
1	15	4	5	5	3	5	5	4	4	5	3	4	3	3	5	5	4	4	4	4	3	5	5	5	4	4	4	5	4	4	2	3	2	1	2	3	1	2	3	2	3	2	1	3	3	1	1	1	1
1	14	4	5	5	5	5	5	3	5	3	4	4	3	5	4	4	5	5	5	5	3	4	5	4	4	4	4	4	5	4	2	2	2	1	1	2	2	1	2	2	3	1	3	3	1	2	4	3	4
1	13	5	5	4	5	5	5	4	3	5	5	4	4	4	5	4	5	3	4	4	4	5	5	4	4	4	3	4	5	5	1	1	1	2	1	2	2	1	1	1	2	2	2	2	2	2	3	3	3
2	15	4	5	5	2	3	4	5	5	3	4	5	4	5	5	5	5	5	5	4	5	5	5	4	4	4	5	5	5	3	1	1	2	1	2	2	3	1	2	1	2	2	2	2	2	2	3	2	4
1	11	5	5	5	2	5	4	5	3	5	4	5	4	3	5	5	5	5	5	4	5	5	4	5	3	5	5	5	5	4	2	1	1	1	2	1	1	1	1	1	2	3	1	2	1	2	4	4	4
2	14	1	1	1	2	1	2	1	1	2	2	1	3	1	2	2	3	1	1	3	1	3	1	2	2	2	2	3	1	1	3	2	3	3	3	3	3	3	3	3	1	1	1	1	1	1	1	1	3
2	15	3	1	1	2	1	3	2	3	2	1	1	3	2	3	2	1	1	2	3	2	2	1	2	2	2	3	2	2	1	1	1	2	2	1	2	1	1	2	1	1	1	2	2	1	2	4	4	4
1	12	2	1	2	6	2	1	4	1	3	1	1	3	4	3	4	4	2	2	2	2	3	2	2	3	2	4	1	4	1	3	1	3	1	3	1	3	2	1	3	3	2	2	2	3	1	3	2	1
2	15	3	1	1	6	1	2	3	1	4	1	1	1	1	4	2	2	2	4	4	3	2	2	3	2	1	3	3	4	5	1	1	2	1	1	1	1	2	2	1	2	2	2	2	2	2	1	2	3
2	13	1	1	1	4	4	5	3	5	3	4	4	3	5	5	5	3	3	3	2	3	2	2	2	2	4	4	3	4	3	3	3	3	3	3	2	3	3	3	3	4	4	4	4	3	2	1	2	1
2	14	1	3	2	4	4	4	5	3	5	5	5	3	5	4	3	5	5	1	3	1	1	2	4	1	1	4	5	4	4	1	2	1	1	2	1	2	2	2	2	2	2	2	2	2	2	3	3	2
1	10	3	2	1	4	4	4	5	4	3	5	5	4	4	5	4	5	4	3	1	1	1	2	4	1	3	4	3	5	5	2	1	1	1	2	2	2	1	1	2	1	1	1	1	1	1	4	3	4
1	10	1	2	2	4	4	5	4	5	3	4	3	4	4	5	4	4	5	4	4	4	4	4	4	4	4	1	3	1	1	1	1	1	2	1	1	2	2	1	1	2	2	1	2	1	1	4	2	2
2	12	3	1	1	4	5	4	4	4	3	4	4	4	5	4	4	4	4	5	3	4	3	5	5	4	4	1	4	2	1	3	1	1	1	3	1	1	1	1	1	4	4	3	4	4	4	1	1	2
1	12	3	2	2	6	4	4	4	5	3	5	5	5	4	3	4	5	4	3	5	4	4	3	4	4	5	5	4	4	4	2	1	1	1	1	2	2	2	1	1	1	1	1	1	1	1	4	3	4
1	10	4	3	3	6	4	4	4	5	5	4	5	4	4	4	4	3	3	5	4	4	3	4	5	4	5	3	5	4	5	1	1	1	1	1	1	3	1	1	3	1	2	3	3	3	1	4	3	2
2	10	1	1	1	6	5	5	4	5	3	4	4	5	4	5	5	3	4	4	4	4	3	4	5	5	3	3	5	5	4	1	1	1	1	1	3	1	3	1	1	4	4	3	2	2	4	3	3	2
2	14	1	3	2	6	4	5	5	3	4	4	5	5	3	4	5	4	4	4	5	5	4	3	4	4	4	4	4	5	4	2	1	1	1	1	2	2	1	1	2	3	3	1	1	3	2	3	1	1
1	10	3	1	2	6	5	4	5	5	4	4	5	3	4	4	4	4	4	4	5	4	5	5	3	3	5	4	4	3	5	1	2	3	3	3	3	1	2	3	2	3	3	2	1	2	2	3	3	3
1	16	2	4	2	4	5	4	4	5	4	5	4	4	4	5	3	5	5	4	5	5	5	4	4	3	5	5	4	5	4	1	1	1	1	1	1	1	1	1	1	1	1	1	1	1	1	3	3	4
1	16	2	2	4	4	5	5	5	3	4	4	4	4	5	5	4	4	5	5	4	4	5	4	4	4	5	5	5	5	3	1	1	1	1	2	1	1	1	1	1	1	1	2	3	1	2	4	4	4
1	11	4	4	4	4	5	5	5	5	3	4	5	5	4	5	4	4	3	5	4	5	3	4	5	5	4	5	4	4	5	1	1	1	1	1	1	3	1	1	1	3	3	1	3	3	1	3	3	4
2	14	4	5	4	4	5	3	5	5	5	5	4	5	4	3	4	4	5	3	5	5	5	4	3	5	5	5	5	3	5	1	1	1	1	1	1	1	2	1	1	2	4	3	3	4	3	3	4	3
2	12	4	5	4	4	4	5	4	5	4	3	5	4	5	5	4	4	5	5	5	4	4	5	5	3	4	5	4	4	5	2	1	1	2	2	1	1	1	2	1	1	2	2	3	1	2	3	4	4
2	11	5	5	4	4	4	5	4	5	4	5	4	3	5	3	5	5	5	5	4	3	4	4	5	5	5	3	5	5	5	1	1	1	1	1	1	1	1	1	1	1	1	1	1	1	1	3	4	4
1	11	5	5	4	4	3	5	5	4	4	4	5	5	5	3	5	4	5	5	4	4	5	3	4	5	5	4	5	5	4	2	1	1	1	1	1	2	2	1	1	1	1	1	1	1	1	4	4	3
2	10	2	3	3	4	4	5	3	4	5	4	5	4	5	5	5	4	5	4	5	5	4	5	4	3	5	4	5	5	4	1	1	1	1	1	1	1	1	1	1	3	1	3	2	1	2	4	3	3
2	16	4	5	5	4	5	3	3	5	5	5	5	4	5	5	4	4	5	3	4	4	5	5	5	4	5	4	5	4	5	1	1	1	1	1	1	1	1	1	1	2	2	2	2	2	2	3	3	4
2	13	4	5	5	4	5	5	3	5	4	5	5	4	5	4	4	5	5	4	5	5	5	4	5	5	4	4	5	5	5	1	1	1	1	1	1	1	2	1	1	1	2	1	1	1	1	4	4	3
1	13	5	5	5	4	5	5	4	5	5	4	4	5	4	4	5	5	4	4	5	5	5	4	4	5	5	4	5	5	5	1	1	1	1	1	1	1	3	1	1	1	1	1	1	1	1	4	3	4
2	15	2	1	2	4	2	1	4	2	4	3	1	3	3	3	1	2	2	1	1	3	2	4	3	1	3	3	1	4	1	2	1	2	1	3	1	2	2	3	1	4	4	2	3	2	3	1	2	1
2	11	3	3	2	4	5	4	4	5	3	4	5	5	3	5	5	4	3	5	5	3	5	5	4	4	3	5	4	4	3	1	2	1	2	1	2	1	2	1	1	4	4	4	4	3	4	2	4	4
1	16	3	2	2	4	5	4	4	5	3	5	5	5	3	4	5	5	4	4	4	4	3	3	4	5	4	5	3	5	5	1	1	2	2	2	2	2	2	1	2	1	2	1	2	3	2	4	3	4
2	10	2	2	1	4	5	3	4	5	5	5	5	4	4	4	4	5	3	5	5	5	4	3	5	3	4	3	4	5	5	2	1	1	1	2	1	2	2	2	2	2	2	1	1	1	2	2	2	2
2	16	3	1	1	4	5	4	5	4	4	5	3	5	5	4	4	4	5	3	4	5	4	4	4	4	5	4	4	4	5	1	2	1	2	1	2	2	1	2	2	3	2	3	1	3	1	3	4	4
2	11	1	2	3	7	5	5	4	5	5	4	4	4	4	5	4	4	4	4	5	4	5	5	5	3	4	5	4	4	5	1	1	3	3	2	2	3	1	3	1	1	2	2	1	3	2	3	4	4
1	14	4	4	4	2	4	4	4	5	4	4	5	5	4	3	5	5	5	4	4	5	4	5	4	4	5	5	5	4	4	1	1	1	1	1	2	1	1	1	1	1	1	1	1	1	1	4	4	3
1	10	2	3	4	2	4	3	4	4	5	4	4	5	5	5	5	4	5	5	4	5	4	4	4	5	4	5	5	4	4	2	1	1	1	1	1	2	1	3	3	2	1	1	2	2	2	4	2	3
2	10	2	4	2	2	5	5	4	5	5	3	5	5	4	4	4	5	4	4	5	4	5	4	4	5	4	5	5	5	3	2	1	1	2	1	1	1	1	1	1	1	2	1	2	2	1	4	3	4
2	14	2	2	3	2	3	4	5	4	4	4	4	5	5	5	5	5	5	5	4	5	4	5	4	5	3	5	3	5	5	1	1	1	1	2	1	2	1	1	1	3	1	3	2	2	1	4	3	3
2	16	2	4	2	7	5	4	4	5	4	4	5	5	5	3	5	5	5	4	5	5	5	4	5	4	5	4	5	5	5	1	1	1	1	1	1	1	1	1	1	4	2	4	4	3	2	4	4	3
1	11	2	3	2	7	5	5	4	4	5	4	5	3	5	5	4	5	5	5	5	4	4	4	5	5	5	4	5	5	5	1	1	1	2	2	1	1	1	1	1	2	2	2	2	1	1	3	3	4
2	13	5	4	5	2	4	5	5	3	4	5	4	5	5	5	5	5	4	5	4	4	5	5	4	5	5	5	5	5	4	1	1	1	1	1	1	1	1	1	1	2	2	1	1	1	2	4	4	4
1	11	5	5	4	2	5	5	5	5	4	4	3	5	5	5	4	5	4	4	4	5	5	5	4	5	5	5	5	5	4	1	1	1	1	1	1	1	1	1	1	2	1	1	1	1	2	4	4	4
2	13	4	5	5	2	5	5	5	5	4	4	3	4	5	5	5	5	4	5	4	5	5	4	4	5	5	5	5	4	5	1	1	1	1	1	1	1	1	1	1	2	1	1	2	2	1	4	4	3
1	12	4	5	5	2	5	5	4	3	5	5	5	5	4	4	5	5	5	5	4	4	5	5	4	5	5	5	5	5	4	2	1	1	1	1	1	1	1	1	1	1	2	1	1	1	2	4	4	4
1	16	5	5	5	2	5	5	5	5	5	5	5	5	3	5	4	5	3	5	4	5	5	4	5	5	5	5	5	5	4	1	1	1	1	1	1	1	1	1	1	1	1	1	1	1	1	4	4	4
2	10	5	5	5	2	4	5	5	5	5	4	5	4	5	5	4	5	5	4	5	4	5	5	5	5	5	5	5	5	5	1	1	1	1	1	1	1	2	1	1	1	1	1	1	1	1	4	3	3
2	12	1	3	2	1	2	2	1	2	1	1	2	1	1	2	3	3	2	1	2	2	3	1	1	1	1	5	4	4	3	2	1	1	1	2	1	1	1	2	2	2	1	2	2	2	2	3	4	4
2	14	2	2	1	1	3	3	4	4	4	3	3	5	4	5	4	3	3	1	3	3	3	2	2	2	2	2	2	3	3	1	3	3	1	3	1	2	3	1	1	1	3	1	1	3	3	1	2	2
2	16	3	2	2	1	5	5	5	5	4	3	4	5	3	4	3	3	5	2	1	1	3	2	3	2	3	3	5	5	4	2	2	1	2	1	2	2	1	2	1	4	3	4	3	2	2	4	4	4
2	10	1	2	1	1	5	5	4	5	4	3	4	3	3	4	3	4	5	5	4	3	4	4	5	4	4	2	3	1	2	2	1	2	1	2	1	1	2	2	2	4	4	4	4	4	4	2	4	4
1	16	2	2	1	1	4	3	4	3	4	3	5	5	5	4	4	5	5	4	5	5	3	5	4	5	3	3	5	4	4	2	1	2	1	2	2	2	2	1	2	3	2	1	2	2	2	4	4	3
1	15	2	2	3	1	4	4	5	5	4	3	4	5	5	4	5	4	4	4	4	4	5	4	4	4	4	4	4	5	4	1	1	2	1	1	1	1	2	1	1	1	1	3	1	2	3	3	3	4
2	16	1	2	1	1	3	3	2	3	1	1	3	3	1	3	2	2	2	2	3	2	1	2	1	2	1	1	4	1	2	1	1	2	2	2	1	2	1	1	2	3	3	2	2	3	2	2	3	2
2	14	3	2	1	1	2	3	2	2	3	2	4	3	4	1	2	2	4	4	2	1	1	4	3	2	1	1	4	3	2	2	2	1	2	2	2	2	2	1	1	3	2	1	1	1	1	1	1	1
1	10	1	4	1	1	1	3	2	1	2	2	3	2	3	1	1	2	3	4	4	5	5	4	5	3	4	2	2	1	1	2	2	1	1	3	2	3	1	3	1	2	2	2	2	2	2	1	2	1
2	16	1	1	1	1	1	1	3	1	1	3	3	1	1	1	4	2	4	4	3	4	5	5	3	3	4	3	4	4	4	3	1	3	2	1	1	2	2	2	2	2	2	2	2	2	2	3	2	1
1	16	2	2	2	1	2	1	1	2	1	1	2	1	1	2	2	2	3	4	4	5	4	3	5	4	5	4	4	5	4	1	2	2	2	1	1	2	2	2	2	2	3	2	2	1	2	2	2	2
1	15	3	2	3	1	5	4	4	5	3	4	5	4	4	3	3	4	5	3	1	1	1	2	1	2	1	2	1	3	2	3	2	1	3	3	2	1	3	1	1	1	1	1	1	1	1	4	4	3
1	16	3	2	3	1	5	5	5	3	3	4	4	4	5	3	4	4	5	1	3	4	1	1	2	1	3	1	3	1	2	2	1	1	3	1	2	3	2	2	2	2	4	2	4	2	3	1	1	1
1	11	2	1	2	1	3	2	3	2	2	1	2	2	3	1	2	3	2	5	4	5	4	5	4	3	4	3	3	5	5	3	1	1	2	2	3	3	1	2	1	2	3	4	4	3	3	2	3	1
2	11	2	1	2	1	4	3	5	4	5	3	4	3	5	5	5	3	4	2	1	4	4	4	2	2	2	1	1	2	3	1	2	2	2	1	2	2	1	1	2	3	3	1	1	3	1	1	2	1
2	15	1	1	2	1	4	4	3	5	4	3	3	4	3	5	5	5	4	1	3	3	3	1	3	2	3	3	4	4	2	2	2	2	1	2	1	2	2	2	2	4	4	4	4	3	4	1	3	2
2	16	1	2	3	1	4	4	4	4	5	5	5	4	4	4	4	4	4	2	3	2	3	3	2	4	3	1	2	1	4	2	1	2	2	2	2	2	1	1	1	3	2	2	2	3	2	2	2	3
1	13	1	2	1	1	4	4	5	4	4	5	5	4	3	4	4	5	4	4	4	5	4	4	4	5	4	3	4	4	4	1	1	1	2	2	2	1	1	2	2	4	3	2	4	3	2	2	3	2
2	11	2	2	1	1	5	4	5	4	3	5	5	4	4	4	4	4	5	4	4	5	3	5	5	4	4	5	4	4	4	1	1	2	1	3	2	3	3	3	2	1	1	2	3	1	3	2	3	2
1	14	1	3	2	1	5	4	4	3	4	4	5	5	3	5	3	5	4	2	1	2	3	2	1	1	2	1	1	2	1	2	3	1	1	2	2	1	2	2	1	1	1	1	1	1	1	1	2	3
2	12	3	1	2	1	4	4	5	5	4	3	4	5	5	3	5	4	5	2	2	1	3	1	1	2	3	3	2	1	1	2	2	2	3	3	3	1	1	2	1	3	2	2	1	3	1	2	2	2
1	14	1	2	3	1	3	4	4	3	5	4	5	5	4	4	4	5	4	3	2	2	2	1	2	3	1	2	1	3	2	2	3	1	1	3	1	1	2	3	2	1	1	2	2	1	2	3	1	3
2	14	2	2	3	1	3	1	1	2	2	3	1	4	2	4	1	1	4	3	4	3	5	4	4	4	5	5	4	4	4	2	3	1	2	1	2	1	3	3	1	3	1	2	2	1	3	3	3	3
1	13	2	3	1	1	5	5	4	4	3	4	5	3	3	3	4	4	5	4	3	1	2	3	2	2	2	3	4	2	4	2	2	2	1	2	1	2	1	2	3	2	2	1	1	1	3	2	4	4
1	14	1	1	3	1	3	4	5	5	3	3	5	5	5	4	4	5	3	1	1	2	2	2	3	3	1	4	4	5	4	2	1	2	2	1	1	2	1	1	2	2	3	3	1	2	1	4	2	3
2	16	1	3	1	2	4	5	5	4	4	5	3	5	4	4	5	5	3	1	1	1	4	3	2	1	4	5	4	4	4	2	2	1	1	1	1	2	2	2	1	1	1	3	3	2	3	3	4	4
2	14	1	1	2	2	3	5	4	3	5	5	3	4	5	4	5	5	5	5	4	4	5	5	5	3	3	4	3	5	5	1	1	1	1	3	1	1	1	1	1	4	4	2	4	3	2	3	3	1
1	11	1	2	1	2	1	3	3	1	3	1	1	3	3	3	3	2	3	4	2	2	1	1	4	1	2	1	3	4	1	2	2	2	1	2	1	2	2	1	2	2	3	3	2	4	4	3	2	4
1	12	1	2	1	2	2	1	2	2	3	2	2	2	2	2	3	2	1	4	3	4	5	5	4	3	4	3	5	3	5	1	1	2	1	2	1	1	1	2	1	1	3	3	2	2	2	3	4	4
2	16	2	2	1	2	1	3	1	1	1	3	1	2	2	1	3	2	2	4	5	4	3	3	5	5	5	5	4	4	4	3	1	1	1	2	1	3	3	1	1	3	2	2	2	2	2	4	4	4
1	11	1	4	1	2	4	4	4	3	3	5	4	5	5	3	3	4	4	3	3	2	4	2	1	2	2	4	3	2	3	1	2	2	2	2	2	2	2	1	2	1	1	1	1	1	1	4	4	4
1	10	1	1	3	2	5	5	3	5	5	3	4	4	5	4	5	3	4	1	1	2	3	1	4	2	1	4	4	3	4	2	1	2	1	1	2	1	2	2	2	3	2	3	2	1	2	3	3	4
2	14	2	1	1	2	5	5	5	4	5	3	4	4	3	3	4	4	5	2	1	3	2	2	3	3	1	4	3	4	4	1	1	1	1	1	1	1	2	1	1	1	1	1	1	2	1	4	3	4
2	12	2	1	1	2	4	5	3	5	3	5	5	4	4	5	4	4	4	3	5	3	3	4	3	5	5	5	4	4	4	2	2	1	2	1	1	2	2	2	1	3	2	2	4	2	4	2	3	3
2	16	2	2	1	2	4	5	5	4	4	5	4	3	5	3	5	4	3	3	5	4	3	4	4	5	4	5	3	5	4	3	1	1	2	1	2	2	3	3	3	2	1	2	2	1	3	2	4	4
1	10	2	1	2	2	5	4	5	5	4	4	3	5	5	5	4	4	4	5	3	4	3	5	5	5	3	5	5	4	4	1	3	2	2	3	1	3	2	3	3	1	1	1	1	2	3	2	3	1
2	16	2	2	3	2	2	2	3	1	2	3	2	1	1	1	1	3	1	1	2	2	2	2	1	1	1	3	2	1	3	3	2	2	2	3	2	1	2	3	3	1	2	2	1	1	1	1	3	3
1	12	5	5	4	2	3	3	2	4	1	1	3	4	3	3	3	3	1	1	2	4	1	4	1	2	3	3	1	4	2	1	1	1	1	1	1	1	2	1	1	1	1	1	1	1	1	1	1	3
1	14	2	1	1	2	5	5	4	3	5	3	4	4	5	5	3	4	5	3	2	1	2	3	1	3	1	3	5	4	3	2	1	2	1	2	2	2	2	1	2	2	1	2	2	3	1	3	3	4
1	14	2	4	2	2	5	4	4	5	3	4	3	4	4	4	5	3	5	3	3	3	3	4	4	3	4	3	1	1	1	3	2	3	2	2	1	2	1	2	3	3	4	4	2	4	3	3	2	4
2	12	3	1	1	2	4	5	4	5	4	4	5	5	5	3	3	4	4	5	3	3	3	4	4	5	5	3	1	1	1	2	1	1	1	1	2	1	1	2	1	1	3	3	3	3	2	2	1	2
1	15	3	2	2	2	5	4	4	5	3	5	3	3	5	4	5	4	4	5	4	5	4	3	4	3	3	4	3	5	4	1	1	2	1	1	1	1	2	2	1	2	2	2	2	2	2	1	2	1
1	14	4	2	2	2	5	4	4	4	4	5	5	5	4	5	4	3	3	4	5	3	4	3	3	5	4	5	4	3	5	2	1	1	2	1	2	1	1	1	2	2	3	3	1	3	2	4	4	3
1	14	4	3	3	2	4	5	5	3	4	5	4	4	5	4	4	4	4	4	4	4	5	3	4	4	4	3	4	5	4	2	2	1	1	1	2	2	2	2	1	2	3	1	3	1	3	4	4	2
1	16	2	2	4	3	4	5	3	3	5	5	4	4	5	4	5	5	4	4	3	3	3	4	5	4	5	4	4	5	4	2	2	1	3	3	2	3	3	1	3	2	2	2	2	2	2	3	1	2
2	15	2	2	2	3	5	4	5	4	3	3	5	5	3	5	5	5	4	5	4	3	4	4	3	4	5	3	5	4	5	2	2	1	1	1	2	1	2	2	2	2	3	2	3	1	3	2	3	2
1	13	1	3	3	3	4	4	5	4	4	3	5	4	4	5	5	3	3	4	3	5	5	4	4	5	5	4	5	3	5	2	1	1	1	2	2	1	2	1	1	2	3	2	1	3	2	3	3	2
2	14	4	4	4	3	5	5	3	4	4	4	4	4	4	5	4	5	3	5	4	4	5	3	4	4	5	5	4	4	4	2	1	1	2	3	1	3	3	3	1	2	2	4	4	2	2	4	3	3
2	16	4	5	4	3	4	4	4	5	3	5	4	3	5	5	4	5	4	4	4	3	5	4	5	4	4	5	3	4	5	1	2	1	1	2	2	1	2	2	2	1	1	1	2	1	2	1	1	2
2	11	5	4	5	3	5	5	4	5	4	3	3	4	5	5	4	4	4	5	3	5	4	3	5	4	5	4	4	4	4	1	2	1	2	2	2	1	2	2	1	3	2	4	3	4	4	1	1	2
2	10	3	1	1	3	5	4	5	4	5	4	3	4	5	4	3	5	5	3	4	5	5	5	4	3	4	4	5	4	4	2	1	2	2	1	1	1	1	1	1	2	2	2	2	1	2	3	2	3
1	14	5	5	4	5	5	4	4	5	4	5	4	4	5	4	4	5	4	4	5	5	4	4	4	5	4	4	5	4	5	1	1	1	1	1	1	1	1	1	1	1	1	1	1	1	1	4	4	4
1	12	5	5	4	5	3	4	4	5	3	5	5	4	5	5	5	5	4	3	5	4	5	4	4	5	5	5	4	4	5	1	1	1	1	1	1	1	1	1	1	1	1	1	1	1	1	3	4	4
2	13	5	5	4	5	3	4	4	5	5	4	4	5	5	5	5	4	4	5	5	3	4	4	4	5	5	5	4	4	5	1	1	1	1	1	1	1	2	1	1	3	3	4	3	2	4	3	3	4
1	13	4	5	5	2	5	4	5	4	4	3	5	5	5	5	5	5	3	5	3	5	5	5	4	4	5	5	5	3	5	2	1	1	1	1	1	2	1	2	1	2	1	2	1	1	3	4	3	3
1	10	1	1	1	2	2	1	1	3	1	2	1	3	2	1	2	3	1	1	1	3	3	2	2	2	1	3	2	2	1	2	3	2	3	3	2	3	3	3	2	2	2	4	2	2	4	1	1	3
2	11	1	1	1	2	2	2	3	1	3	3	3	2	2	1	1	2	3	1	2	3	1	2	2	3	3	3	3	2	3	3	3	3	3	3	3	3	2	3	3	2	3	2	3	4	4	3	2	1
2	10	2	2	1	2	1	2	1	4	4	4	1	1	3	3	1	1	4	2	3	3	1	1	1	2	4	1	3	2	3	1	1	2	1	2	1	2	1	1	2	2	1	1	1	1	3	4	3	3
2	10	3	4	2	2	1	1	1	2	4	1	4	3	3	1	2	3	1	3	2	4	3	3	3	4	2	1	1	1	2	1	2	2	2	2	1	2	2	1	1	1	1	1	1	1	1	2	3	3
2	16	2	1	3	2	1	3	2	1	2	2	3	2	1	2	2	1	4	1	1	1	2	3	1	3	4	5	3	3	4	1	2	2	2	1	2	2	2	1	1	1	1	1	1	1	1	2	1	3
1	12	3	3	1	6	1	1	3	4	1	3	1	3	2	4	3	3	3	2	1	3	3	1	2	3	3	3	3	3	1	2	2	1	1	1	1	2	2	1	1	3	4	3	3	3	2	4	4	4
2	11	1	2	1	4	3	3	4	4	4	3	5	5	5	5	5	4	3	3	1	1	4	2	1	4	1	3	5	5	3	1	2	1	2	1	2	1	2	1	1	1	2	2	1	2	3	2	4	2
2	16	4	5	4	4	4	4	5	4	4	5	3	3	5	5	4	3	3	1	4	2	3	2	3	1	4	4	4	3	3	2	1	1	2	2	2	1	1	2	2	1	1	2	3	1	2	3	4	3
1	12	2	1	3	4	5	3	4	4	4	4	4	5	5	4	4	5	3	1	4	2	2	2	2	2	1	5	4	4	4	1	2	1	1	1	1	2	2	2	1	4	4	3	4	4	4	4	4	4
2	16	2	2	2	4	3	4	5	5	4	4	3	5	5	3	5	4	5	2	4	1	2	1	4	2	1	5	3	5	3	2	2	2	3	1	2	1	2	1	2	4	3	3	2	3	3	2	2	1
1	11	1	2	1	4	3	3	5	3	5	4	4	4	4	5	4	4	5	3	4	3	5	5	3	5	4	2	2	1	3	1	1	1	3	1	3	1	1	1	1	4	2	4	2	3	4	2	2	2
2	12	2	3	3	6	4	3	5	5	5	5	4	4	3	4	3	5	4	3	4	4	5	4	5	5	3	4	4	4	5	1	1	1	2	1	2	2	1	2	2	3	1	1	2	3	1	2	1	1
1	15	2	2	2	6	4	4	3	5	3	4	4	5	4	5	5	3	5	5	3	4	3	4	4	5	5	4	5	5	3	1	2	1	1	2	2	2	1	2	1	3	3	1	3	1	3	3	4	4
2	10	4	4	3	4	4	3	3	5	4	5	5	4	5	5	5	4	5	4	4	5	4	5	3	3	4	5	4	3	5	2	2	1	2	2	2	1	1	2	1	1	1	1	1	2	2	4	3	4
2	11	2	2	4	4	5	5	5	5	4	5	4	3	3	4	5	4	4	4	5	5	3	5	4	3	5	4	5	4	3	1	2	3	2	2	3	1	2	2	2	1	1	2	1	2	1	4	4	3
2	14	2	3	4	4	5	4	3	5	4	5	4	4	5	4	4	5	5	3	5	5	4	4	4	4	5	4	3	5	5	2	2	3	3	1	3	3	1	1	2	4	3	2	4	3	3	2	4	2
1	10	4	2	3	4	5	3	5	4	3	5	5	5	4	5	5	4	4	4	4	4	5	5	4	5	4	4	5	4	5	1	1	1	1	1	1	2	1	1	1	1	1	1	2	1	1	4	4	4
2	15	3	4	2	4	4	5	5	5	4	4	3	5	4	4	5	4	5	4	3	5	5	4	5	5	4	4	5	4	5	2	1	2	1	1	2	1	1	2	2	1	1	1	1	3	2	3	3	3
2	11	4	5	4	4	5	4	4	5	5	4	4	5	5	4	4	4	4	5	5	4	4	4	4	5	4	5	5	4	4	1	2	1	1	1	2	1	1	1	1	1	1	1	1	1	1	3	4	4
1	15	5	4	5	4	5	5	5	4	5	5	4	3	4	4	5	4	4	4	3	5	5	5	5	4	4	5	4	5	4	1	1	1	1	1	1	1	1	1	1	1	1	1	1	1	2	4	4	4
2	10	5	5	4	4	4	5	4	4	3	4	5	5	5	5	3	5	5	4	4	5	4	5	4	5	4	4	4	5	5	2	1	1	1	1	1	1	1	2	1	1	1	1	1	1	1	3	4	4
1	11	5	5	4	4	5	4	5	4	5	4	4	4	5	5	4	5	4	4	4	5	5	4	5	4	4	5	4	4	5	1	1	1	1	2	1	2	1	1	1	3	2	1	1	1	1	3	4	4
1	11	5	4	5	6	5	5	5	5	3	5	5	5	4	4	3	5	4	5	5	3	5	5	4	4	5	4	5	5	5	2	1	2	1	1	1	2	2	2	1	1	1	2	2	1	1	4	4	4
2	12	4	5	5	6	4	5	4	4	5	4	5	4	5	4	5	5	4	4	4	5	4	4	5	5	5	5	5	5	4	1	1	1	1	1	1	1	1	1	1	1	2	1	2	2	1	4	4	4
2	13	5	5	4	6	5	5	4	5	4	3	5	5	4	5	5	4	4	4	5	5	5	5	4	3	5	5	5	5	4	1	1	2	1	1	1	2	2	1	1	1	1	2	2	2	1	3	4	4
1	16	5	4	5	4	5	5	5	5	5	5	4	4	5	4	4	5	3	5	5	5	5	3	4	5	5	4	5	5	5	1	1	1	1	1	1	1	3	1	1	1	2	1	1	2	1	4	4	3
1	14	4	5	5	4	5	4	4	4	4	5	3	5	5	5	5	5	5	3	5	4	5	5	5	5	5	5	4	5	5	1	1	1	2	2	1	1	1	1	1	2	1	2	1	2	2	3	4	4
1	14	3	4	4	4	4	4	4	4	5	4	3	5	4	5	5	3	5	4	4	3	5	4	4	5	4	4	4	5	3	2	1	1	2	1	2	2	1	2	2	4	2	3	4	3	3	3	4	3
1	16	1	3	2	4	4	4	5	4	4	4	5	5	5	5	3	3	5	3	4	4	5	4	4	3	5	5	3	5	4	2	3	3	2	3	3	3	1	3	3	2	3	1	3	3	3	1	1	2
1	14	3	2	2	4	4	4	4	5	4	4	5	5	3	5	3	4	5	4	4	5	5	3	5	5	4	4	3	4	5	1	1	1	1	1	1	1	1	1	1	3	3	3	4	3	2	4	4	4
1	10	2	1	2	4	5	4	5	4	5	5	3	4	4	4	5	4	5	5	4	5	3	5	3	4	4	3	5	5	4	2	2	3	1	1	3	1	3	2	2	2	2	3	3	3	4	4	4	4
1	10	3	2	3	2	4	5	5	4	5	4	5	4	3	4	4	5	5	3	4	4	4	5	5	5	5	5	4	5	4	1	1	1	1	1	1	1	1	1	1	1	1	1	1	1	1	4	4	4
1	13	4	4	3	2	4	5	5	5	4	3	5	5	4	4	4	4	5	5	3	5	5	3	5	4	5	4	4	5	5	3	3	2	1	2	1	3	1	1	1	2	1	1	1	1	1	3	4	4
1	14	4	5	4	2	5	5	5	4	5	5	4	3	5	5	3	4	4	4	5	4	4	3	5	5	5	5	4	5	4	2	1	2	1	1	1	1	1	2	1	1	1	1	1	1	1	4	4	4
2	12	4	5	4	2	4	5	5	4	4	4	5	4	5	3	4	5	5	5	5	5	4	4	4	4	4	4	5	5	4	2	1	1	3	2	1	3	1	1	1	2	2	2	1	1	2	2	3	2
2	14	3	3	4	2	5	3	4	5	3	5	5	5	4	5	4	5	5	4	5	4	4	4	4	5	5	4	5	5	4	1	1	1	1	1	1	1	2	1	1	3	1	1	2	1	1	3	4	3
1	15	3	3	3	2	5	5	5	4	3	5	5	4	4	5	5	4	4	5	5	3	4	5	4	5	5	5	4	5	4	2	2	2	2	2	1	1	1	1	2	4	3	2	3	3	3	4	3	3
2	13	2	3	4	2	4	5	5	4	4	3	5	5	4	5	5	4	5	5	5	5	5	4	3	5	4	4	4	5	5	1	1	1	1	1	2	1	1	2	1	1	1	3	3	2	1	3	4	3
1	16	4	4	2	2	4	5	5	5	5	4	4	5	5	4	5	3	4	5	5	5	5	5	3	4	4	5	4	5	5	1	1	1	2	2	1	1	1	1	1	2	1	2	1	2	2	4	4	3
2	11	2	2	2	2	4	4	5	4	5	5	5	5	5	3	5	4	4	5	5	5	4	4	5	5	3	5	5	4	5	1	2	1	2	1	1	1	1	1	1	2	2	1	3	2	1	3	4	4
1	10	3	3	4	2	5	5	4	5	3	5	5	5	5	4	5	4	5	4	5	4	5	5	5	4	5	5	5	5	4	1	1	1	1	1	1	1	1	1	1	2	1	1	1	2	1	3	4	4
1	15	5	5	4	2	5	5	5	5	3	4	5	5	5	5	4	5	4	5	4	5	5	5	4	5	4	4	5	5	5	1	1	1	1	1	1	1	1	1	1	1	1	2	2	1	2	4	3	4
1	15	4	5	5	2	5	4	5	4	5	4	5	5	4	5	5	4	5	5	5	5	4	5	3	5	5	4	5	5	5	1	1	1	1	1	1	1	1	1	1	1	1	2	2	2	2	4	4	3
2	10	4	5	5	2	5	5	5	5	5	4	5	4	4	5	4	5	4	5	3	4	5	5	5	5	5	4	5	5	5	1	1	1	1	1	1	1	1	1	1	2	1	1	1	1	2	4	4	3
2	11	4	5	5	2	4	4	5	4	5	4	5	5	4	5	5	5	5	5	5	4	4	5	5	5	5	5	4	5	5	1	2	1	1	3	1	1	1	1	1	2	2	1	2	1	1	3	3	4
1	14	4	5	5	2	5	4	5	5	5	5	5	5	4	5	4	4	5	5	4	5	5	5	5	5	4	5	5	5	5	1	1	1	1	1	2	1	1	1	1	1	3	2	2	1	1	4	4	2
1	16	5	5	4	2	5	4	5	5	5	5	4	4	5	5	5	5	4	5	5	5	4	4	5	5	5	5	5	5	5	1	2	1	2	1	1	1	2	1	1	1	1	1	1	1	1	4	4	3
2	15	5	5	5	2	4	4	5	5	5	5	5	5	4	5	5	4	5	5	5	5	5	4	5	5	4	5	5	5	5	1	1	1	1	2	1	1	1	1	1	1	1	1	1	1	1	4	4	4
1	16	1	1	1	1	3	4	3	4	5	3	4	5	3	4	3	3	4	1	3	3	4	1	2	3	1	3	2	2	3	2	3	2	1	2	1	3	3	1	2	1	1	1	1	1	1	2	2	1
1	10	2	2	1	1	4	4	4	5	4	5	4	5	5	4	4	5	3	2	2	1	3	3	1	2	2	5	3	3	4	2	1	2	1	1	2	1	1	2	2	1	1	2	3	3	3	3	4	2
1	10	3	2	2	1	5	5	4	4	3	3	5	4	5	4	5	4	4	4	1	1	2	3	3	2	1	4	3	4	5	1	2	2	2	2	2	1	1	2	2	2	2	4	4	4	2	4	4	4
1	10	3	3	1	1	4	4	5	4	5	4	4	3	5	4	4	5	4	4	5	4	3	5	4	4	4	3	5	3	4	2	2	1	1	2	2	1	2	2	2	2	3	3	3	4	4	3	4	4
1	10	3	3	2	1	1	1	2	2	3	2	2	3	2	1	1	2	3	1	3	2	1	1	2	1	1	1	2	3	3	2	2	3	3	1	1	2	2	1	3	1	1	2	1	1	2	3	1	2
1	10	1	1	1	1	1	3	2	2	1	2	1	2	2	1	3	3	3	1	3	3	1	1	3	1	1	1	3	2	1	1	2	1	1	2	1	1	2	2	1	1	3	3	3	1	1	1	1	1
1	11	2	1	3	1	3	2	1	2	3	3	1	3	1	3	2	3	1	2	2	3	2	2	3	1	3	3	1	2	2	1	2	2	2	3	3	1	2	2	1	2	4	3	3	2	4	1	3	1
1	16	2	1	3	1	2	3	3	3	1	4	3	1	2	2	2	3	3	3	3	1	3	2	1	2	3	3	1	2	4	2	1	1	1	1	1	2	1	1	1	1	2	2	1	2	1	4	4	4
1	16	2	2	1	1	5	3	4	4	3	5	3	4	4	3	4	5	3	3	1	3	1	4	4	2	1	4	2	3	2	2	2	2	2	2	1	1	1	2	1	2	2	3	1	2	1	1	3	2
1	12	1	2	3	1	2	2	2	2	2	4	2	1	2	3	3	3	2	5	4	5	5	4	3	5	4	5	3	3	5	1	1	1	1	1	3	1	3	1	1	1	1	1	1	1	1	2	1	1
2	16	1	3	2	1	5	3	3	4	4	3	5	4	5	5	3	4	3	1	1	2	3	2	4	4	2	4	4	3	1	1	1	2	2	1	2	2	2	2	1	1	1	1	2	2	3	2	3	1
1	13	1	1	2	1	5	5	4	4	4	5	5	4	4	4	3	4	4	5	4	5	3	4	4	4	5	1	3	3	1	3	1	2	2	3	2	1	3	3	2	2	2	2	3	1	3	4	4	4
2	12	2	1	1	1	3	4	5	5	4	5	5	4	4	4	5	4	4	3	4	5	4	4	4	3	4	5	4	3	4	3	1	2	3	2	3	2	2	3	1	2	4	3	2	3	4	1	3	3
1	15	1	2	2	1	2	2	3	3	2	3	2	2	1	2	3	1	2	1	1	2	1	2	3	2	1	3	3	2	3	1	1	2	3	2	3	3	2	3	2	4	4	2	3	3	2	1	2	1
1	16	1	3	2	1	1	2	4	1	2	2	2	1	1	2	3	2	4	4	5	4	3	4	3	4	4	4	4	4	3	2	1	2	1	2	2	1	2	2	2	1	1	1	1	1	1	1	3	1
2	13	1	1	4	1	2	1	2	4	4	1	1	1	3	1	2	2	2	5	3	5	4	3	4	5	4	4	5	3	3	3	2	1	1	2	2	1	3	3	1	3	3	1	3	3	3	3	3	4
2	14	2	3	1	1	4	4	5	5	5	4	4	4	4	4	4	4	5	2	2	1	1	1	4	2	2	2	1	1	2	3	3	2	3	1	1	1	1	3	1	3	4	2	3	3	3	1	3	1
1	11	1	2	2	1	3	4	3	5	4	3	3	3	5	5	5	4	3	4	3	2	3	3	1	1	2	2	3	4	2	1	2	2	2	2	2	2	2	1	2	2	1	3	3	1	1	2	3	1
1	16	3	3	2	1	3	3	3	4	3	4	5	4	4	4	5	3	5	4	2	3	2	2	3	1	2	4	3	1	3	2	2	2	1	1	2	2	2	2	1	2	1	3	3	3	2	1	1	3
2	14	1	2	1	1	5	3	3	4	4	5	5	4	4	3	3	5	5	3	1	3	1	3	4	3	4	1	4	1	2	2	2	2	2	2	2	1	2	2	1	2	2	2	3	3	1	2	1	2
2	14	3	3	1	2	5	5	5	5	4	5	4	4	4	3	4	3	4	5	3	5	4	4	5	4	3	1	2	4	2	1	1	1	2	1	1	2	2	2	2	3	2	2	4	3	3	4	4	4
2	13	3	1	3	2	3	4	5	5	4	4	4	3	4	5	5	4	4	5	3	5	5	3	3	5	4	5	4	3	5	2	2	1	2	2	1	1	1	1	2	1	3	3	1	3	3	2	1	1
2	10	2	2	2	2	1	3	2	1	2	3	1	1	2	3	1	2	2	1	2	2	1	3	3	1	2	2	3	2	3	3	2	3	3	3	3	2	3	3	3	2	1	1	2	2	1	1	2	1
2	11	2	2	1	2	3	4	3	5	5	4	5	4	5	4	5	4	4	2	1	1	1	1	3	1	2	2	1	2	2	2	3	1	1	3	2	1	1	2	3	3	1	3	1	1	1	2	1	1
1	10	1	2	2	2	2	1	1	2	3	4	3	3	1	2	1	2	1	4	4	4	5	4	3	5	5	4	4	3	5	1	3	3	2	1	1	2	2	1	3	2	2	2	2	2	2	3	1	3
2	14	2	3	1	2	1	3	3	2	1	2	2	3	1	3	3	3	1	5	5	5	4	3	5	3	5	4	4	4	4	2	2	2	2	1	2	1	2	1	2	2	1	3	2	1	3	3	3	4
2	10	2	1	3	2	3	4	3	3	4	4	5	4	4	4	5	3	4	3	4	2	2	1	4	1	2	1	3	3	4	1	2	3	2	2	1	1	3	3	2	3	3	3	1	3	1	3	3	4
1	10	1	2	2	2	4	4	5	3	4	5	5	5	3	3	3	5	4	1	2	4	2	4	4	4	3	4	1	2	1	1	2	1	1	1	2	2	2	2	2	1	1	1	3	2	1	2	4	2
1	10	1	1	1	2	5	4	4	4	3	4	4	4	5	5	5	4	3	5	4	3	5	3	4	4	4	5	3	4	4	2	1	2	2	2	1	2	1	2	1	2	3	2	1	2	3	2	3	1
1	16	3	2	2	2	3	4	4	5	4	4	5	5	5	4	4	5	4	5	3	4	5	4	4	4	4	4	4	4	5	2	2	2	1	2	1	1	2	2	1	3	1	3	1	1	2	4	4	2
2	12	1	3	2	2	2	1	2	1	1	3	3	2	1	1	1	3	2	3	3	3	3	2	1	2	3	1	2	1	3	2	1	2	2	1	1	2	2	1	1	2	1	2	1	2	2	4	4	4
2	16	4	5	4	2	3	1	1	3	2	2	2	2	2	3	2	2	1	2	1	2	2	1	2	3	2	3	1	3	3	3	3	3	2	3	2	3	3	3	3	4	4	4	4	4	3	3	1	3
2	13	3	4	4	2	1	2	3	3	2	2	3	2	3	1	2	3	2	1	2	1	1	2	1	1	1	4	3	5	4	2	2	1	2	1	3	3	2	3	1	3	4	2	3	2	4	1	2	3
1	12	2	1	2	2	2	3	3	2	1	2	1	1	2	1	4	4	4	3	2	3	3	1	2	1	2	3	3	2	1	1	1	1	1	2	1	1	1	2	1	4	4	2	4	2	3	1	1	1
2	16	2	1	3	2	4	3	1	4	1	3	4	4	2	1	1	1	2	2	1	1	3	4	3	2	1	1	2	2	4	1	2	2	1	1	1	2	2	1	1	1	1	1	1	1	1	4	3	3
1	10	4	5	4	2	4	4	5	3	5	4	5	4	5	3	5	5	4	2	1	1	1	1	3	1	3	4	4	5	3	2	2	2	1	1	2	2	1	2	1	3	2	3	3	2	2	2	3	2
2	11	2	3	3	2	5	5	5	5	3	5	4	5	3	5	4	4	3	2	2	1	1	2	3	2	1	4	5	3	5	1	2	1	1	1	2	2	2	1	1	3	4	4	4	4	4	4	3	4
1	14	2	2	1	2	4	5	4	5	4	4	5	5	4	4	4	5	3	2	1	3	1	1	1	4	2	5	3	4	5	1	2	1	1	2	2	2	1	2	2	4	4	4	4	4	3	3	3	3
2	11	2	2	2	2	4	4	4	5	4	4	4	5	5	4	5	5	4	1	1	2	2	2	2	3	4	4	4	4	5	1	2	2	2	1	1	1	1	1	1	2	3	2	2	4	4	4	4	4
2	10	2	2	2	2	5	5	5	4	3	5	4	3	5	4	5	3	3	5	4	5	3	4	4	3	3	2	2	1	3	3	1	1	1	3	1	1	1	1	1	2	3	4	4	2	2	2	2	2
2	14	3	1	3	2	5	4	5	3	5	4	5	4	3	4	4	4	5	4	5	4	4	3	4	4	4	3	1	1	1	3	3	1	3	3	3	3	2	2	3	4	2	3	3	4	4	3	2	2
2	14	4	2	4	2	5	4	5	4	5	3	4	3	5	4	3	5	5	4	5	4	4	4	3	3	5	1	1	3	1	1	1	1	1	1	1	3	1	1	1	4	2	3	4	3	4	2	2	2
1	10	3	2	3	2	5	4	4	3	5	4	4	4	5	4	5	4	5	4	5	3	4	3	5	4	5	3	1	1	1	2	1	1	1	1	1	1	1	2	1	1	1	1	1	1	1	4	2	3
1	11	2	3	4	2	3	4	4	4	4	5	5	4	3	5	4	4	4	5	5	5	3	3	5	4	3	4	3	4	4	1	2	1	2	1	1	1	2	2	1	1	2	1	1	2	3	2	1	1
1	10	4	4	3	2	4	4	3	4	5	4	5	4	4	5	5	4	5	3	4	4	3	3	4	4	3	4	5	4	4	2	1	2	1	1	1	1	1	3	1	1	1	2	2	1	3	1	1	1
1	11	3	2	3	2	5	5	4	4	4	4	5	4	3	3	5	4	4	5	4	3	3	5	4	4	4	3	4	4	5	1	1	1	2	1	1	2	1	1	1	1	1	1	1	1	1	4	4	4
1	14	3	4	4	2	5	3	3	5	4	5	3	5	4	5	5	5	3	5	4	3	5	3	4	3	4	3	5	4	5	2	3	3	1	3	2	3	1	1	2	4	4	3	4	4	4	4	4	3
2	14	2	3	3	2	5	3	4	5	4	4	3	5	4	4	5	5	5	4	3	4	4	3	4	5	3	5	4	3	5	2	3	2	3	3	2	3	1	2	1	1	3	2	3	2	2	2	3	2
1	16	1	2	2	3	5	4	5	4	5	3	5	4	3	4	5	4	3	4	5	4	3	4	5	5	3	5	3	4	5	2	2	2	1	2	1	2	2	2	1	1	3	2	3	2	1	3	1	2
2	13	2	2	3	3	5	5	4	3	5	4	5	4	5	4	4	3	4	5	4	5	3	4	4	4	4	3	4	5	5	1	1	2	1	2	1	2	1	2	1	2	3	4	4	3	2	4	2	4
1	11	3	3	4	3	4	5	5	5	4	4	5	4	4	4	3	3	5	4	4	4	3	4	5	5	5	4	4	4	4	2	2	1	2	2	2	1	2	2	1	2	2	1	2	2	1	4	2	3
1	12	5	5	4	5	3	3	5	4	4	5	4	5	5	5	4	4	4	4	5	5	4	3	4	4	5	4	4	4	5	1	1	2	2	2	2	1	1	2	1	1	2	1	1	3	1	4	4	4
1	11	2	3	2	5	5	4	3	5	4	4	4	5	5	5	4	5	4	3	4	5	5	5	4	4	5	5	4	4	5	3	3	3	2	2	1	1	3	3	2	1	2	2	1	2	1	4	3	2
1	15	5	5	5	2	3	3	4	5	5	5	5	5	4	5	5	5	4	5	4	5	5	5	4	4	4	5	5	4	4	1	3	2	2	1	1	1	3	3	1	2	2	2	2	2	2	4	3	4
1	12	5	5	5	2	4	4	5	5	4	5	5	3	5	5	5	5	4	5	5	4	4	5	3	5	5	5	5	5	4	1	1	1	1	1	1	1	1	1	1	1	1	1	1	1	1	4	4	4
2	12	2	3	3	2	1	1	2	1	3	2	3	2	2	1	1	1	2	1	2	1	1	2	1	1	3	2	2	1	3	2	2	2	1	1	1	2	2	2	2	1	1	1	3	1	1	1	1	2
1	14	2	4	3	6	2	1	3	1	3	3	3	2	3	4	2	1	4	3	3	2	2	3	1	3	1	4	1	4	1	1	1	1	1	1	1	1	1	1	1	1	1	1	1	1	1	1	2	2
1	12	3	1	1	6	4	4	4	1	1	2	3	4	2	2	3	1	3	2	4	2	2	2	1	3	2	2	4	2	2	1	1	1	1	1	1	1	2	1	1	2	2	2	1	1	3	2	4	3
1	15	2	2	2	6	2	1	1	1	1	1	4	3	2	2	2	2	2	4	3	4	3	4	5	5	4	1	1	1	3	1	1	1	1	2	1	2	1	1	1	2	3	3	2	3	2	1	1	2
2	12	3	2	2	6	1	1	1	3	1	4	1	2	4	1	3	1	1	5	3	5	5	4	5	4	3	2	1	1	2	1	1	1	1	3	1	1	1	1	1	2	2	1	1	2	2	2	3	3
2	15	3	3	4	6	1	1	1	3	1	1	1	2	3	1	3	1	1	4	4	3	4	4	3	3	4	4	3	4	4	3	3	1	2	3	2	1	2	1	3	3	1	2	1	2	2	3	1	2
1	13	2	2	3	4	4	4	4	4	3	5	4	3	3	4	4	5	5	3	3	3	2	4	3	1	1	3	3	4	4	2	1	2	1	1	1	1	1	2	1	1	1	1	1	1	1	3	4	4
2	10	1	3	2	4	3	5	5	5	4	4	5	4	3	4	4	5	4	1	1	4	2	3	1	2	2	4	3	4	4	1	3	3	2	1	2	3	2	3	2	2	2	2	2	2	2	2	2	4
2	15	4	2	3	4	3	5	4	5	5	4	5	4	4	5	4	4	4	3	1	2	2	1	3	3	2	5	4	3	5	1	2	1	2	1	2	2	1	1	1	2	2	2	2	2	2	4	2	2
2	10	1	3	3	4	5	3	4	5	3	5	4	5	3	5	4	5	4	5	4	3	4	4	4	4	3	2	2	2	1	1	1	2	2	1	1	2	1	1	1	2	3	3	2	3	2	2	1	1
1	13	1	3	3	4	5	4	4	3	3	4	5	5	4	4	5	4	5	4	3	3	4	4	4	1	3	4	5	5	3	1	1	1	2	2	2	1	1	2	2	2	4	4	3	3	3	3	4	3
1	11	4	2	3	6	4	4	5	3	4	5	5	5	4	4	4	3	5	5	3	4	4	3	5	4	4	4	4	4	3	2	1	3	1	3	3	3	1	3	1	2	2	2	3	2	2	3	3	4
1	14	3	2	3	6	5	5	4	3	5	4	3	3	4	4	4	5	3	3	4	4	5	5	5	4	4	5	4	4	4	1	1	1	1	1	2	2	2	2	1	3	4	4	4	4	4	2	3	2
2	12	3	1	2	6	4	3	4	4	5	5	4	4	4	5	4	5	4	5	5	3	4	3	5	4	4	3	5	5	3	1	2	1	1	1	2	1	2	2	1	2	3	3	2	2	1	3	3	3
2	14	3	2	4	6	3	5	4	3	5	4	5	5	5	4	4	5	3	3	4	5	4	4	4	5	5	3	5	4	4	1	1	2	1	1	1	1	1	2	1	2	2	1	1	1	2	3	4	2
1	16	4	5	4	4	5	5	3	4	4	5	3	3	5	5	3	5	5	5	3	3	3	5	5	5	5	4	3	5	5	1	1	1	2	2	1	1	2	1	1	1	2	1	1	1	1	4	3	2
1	15	2	4	3	4	5	4	5	3	4	4	4	5	4	4	5	4	5	4	4	4	5	4	5	3	5	5	4	3	5	1	1	1	1	1	1	1	1	1	1	2	2	1	1	2	1	4	4	3
1	11	1	1	1	4	5	5	5	5	5	4	4	5	3	3	4	4	5	5	5	3	5	5	4	4	4	5	3	5	5	1	1	1	1	1	1	1	1	1	1	1	1	1	1	1	1	4	4	4
2	12	3	4	4	4	5	4	5	5	5	4	4	5	5	5	3	3	4	4	3	4	5	5	5	4	5	5	5	4	4	1	1	1	1	1	1	1	1	1	1	1	1	1	1	1	1	4	4	3
1	14	2	3	4	4	4	5	5	4	4	5	4	4	4	4	4	5	5	5	4	4	5	3	5	4	5	5	4	5	4	1	1	1	1	1	1	1	1	1	1	2	2	2	2	2	2	3	3	4
1	13	5	4	5	4	4	4	4	5	3	5	5	5	5	4	5	5	3	5	5	5	4	3	5	4	4	4	5	4	5	1	1	1	1	1	1	1	1	1	1	3	4	2	3	4	4	4	4	3
1	12	5	4	5	4	4	5	4	5	5	5	4	5	5	3	5	4	4	4	5	4	5	4	4	5	4	3	5	5	5	1	1	1	1	1	1	1	1	1	1	1	3	3	1	2	2	3	4	4
2	13	4	5	5	6	4	4	5	5	4	5	5	5	5	5	5	3	3	4	5	5	4	4	4	5	5	5	3	5	5	3	2	1	3	3	1	1	1	1	1	4	4	3	3	3	3	3	4	3
2	15	5	4	5	6	3	5	3	5	5	4	5	5	4	4	5	5	5	4	5	5	5	5	4	4	4	5	5	5	4	1	1	1	1	1	1	1	1	1	1	1	1	1	2	2	2	4	4	4
2	15	4	5	5	6	4	5	5	4	5	4	5	5	4	5	5	3	4	5	5	4	4	5	4	5	4	5	5	4	5	1	1	1	2	1	1	1	2	2	1	1	1	2	1	2	1	4	4	3
1	14	5	5	4	6	4	4	5	3	4	5	5	5	5	5	4	4	5	5	5	3	5	5	5	5	3	4	5	5	5	3	1	1	1	2	1	1	1	2	1	2	2	1	1	1	1	4	3	4
1	15	5	5	4	4	3	4	5	5	5	5	5	4	5	5	4	4	5	5	4	5	5	4	4	5	4	5	5	4	5	1	1	1	1	1	1	3	2	2	2	2	1	1	2	1	1	3	2	4
1	13	4	5	5	4	5	5	4	4	3	5	5	5	5	4	4	5	5	5	4	5	5	4	5	4	5	4	5	5	5	1	1	1	1	2	1	1	1	1	1	1	1	1	2	2	2	3	3	4
1	14	5	5	5	4	4	5	4	5	4	5	4	5	3	5	5	5	5	5	5	4	5	5	5	4	4	4	5	5	5	1	1	1	2	1	1	2	1	1	1	1	1	1	2	2	2	3	4	3
1	12	2	2	1	4	5	4	3	3	5	4	4	4	4	5	4	3	5	2	1	1	2	3	3	2	1	4	5	5	3	1	1	1	1	1	1	1	1	1	1	1	1	1	1	1	1	4	4	4
2	11	2	2	3	4	5	4	3	5	4	4	4	5	3	3	5	5	5	3	1	3	3	4	3	2	4	1	3	2	2	1	1	1	1	1	1	1	1	1	1	1	1	1	1	1	2	4	4	3
1	11	2	2	3	4	4	5	4	5	4	4	5	5	3	3	5	3	4	4	3	4	4	5	5	3	5	5	3	3	4	1	2	1	1	1	2	2	2	2	1	2	2	2	2	2	2	4	3	3
1	11	2	2	2	2	4	4	5	4	5	4	4	4	4	5	5	5	4	4	5	4	3	5	5	5	4	5	4	5	4	1	1	1	1	1	1	1	1	1	1	1	1	1	1	1	1	4	4	4
2	16	4	3	3	2	4	5	3	4	5	5	5	5	5	4	4	4	4	5	4	5	4	5	4	5	3	4	4	5	5	1	1	1	1	1	1	1	2	1	1	1	1	1	1	2	1	4	3	4
1	12	2	3	4	2	5	3	5	4	5	5	3	5	4	5	5	4	4	4	5	4	5	4	5	3	5	4	5	5	4	1	1	2	1	1	1	1	1	2	1	1	1	1	1	1	1	3	2	3
1	15	3	3	4	2	4	5	4	5	4	5	4	4	5	5	4	5	4	5	5	5	4	4	4	5	3	5	4	4	5	1	1	1	1	1	1	1	2	1	1	2	1	1	2	3	2	3	4	3
1	10	4	3	3	2	4	4	5	4	5	5	4	5	4	4	4	5	5	4	4	5	4	4	5	5	4	4	4	5	5	2	1	1	1	1	1	2	2	1	1	1	2	2	1	2	1	3	4	4
2	13	4	3	2	2	4	5	4	4	4	5	4	5	5	5	4	5	4	4	4	5	4	5	4	5	5	5	5	5	4	2	2	1	1	1	1	2	1	3	1	2	2	2	2	2	2	2	3	2
2	15	4	3	2	2	4	4	4	5	4	4	5	4	5	5	5	4	5	5	4	4	5	3	5	5	5	5	4	5	5	1	1	1	1	1	1	1	1	1	1	1	3	2	3	1	1	3	4	3
2	11	4	5	5	2	5	4	4	5	3	5	5	5	4	5	5	4	5	5	4	5	4	4	5	5	5	5	5	4	5	2	1	1	1	1	1	2	2	1	1	1	2	2	2	2	2	4	4	4
2	11	5	4	5	2	4	5	4	5	5	4	5	5	4	5	5	5	4	5	5	5	5	5	4	5	4	4	5	5	5	1	1	1	2	1	1	1	1	1	1	2	2	1	2	1	1	4	4	3
1	14	2	1	1	1	3	3	3	2	2	2	1	1	3	1	4	2	1	2	1	1	1	4	2	2	2	5	4	5	3	3	2	2	2	1	2	1	3	2	3	2	1	1	2	3	2	4	2	4
2	11	2	2	3	1	3	3	2	1	2	4	4	3	2	1	2	2	3	2	2	3	3	2	4	1	1	1	3	3	3	1	2	2	1	2	1	2	1	2	1	3	4	4	4	2	4	4	3	3
2	14	3	2	1	1	4	5	4	3	3	3	5	5	3	5	5	3	3	2	4	4	3	2	2	1	1	3	4	4	1	1	2	2	2	1	2	2	2	1	1	1	1	1	1	1	1	4	4	4
2	15	2	3	3	1	4	4	4	4	3	4	4	4	5	4	4	5	5	3	3	3	1	4	1	4	2	2	2	1	3	2	2	2	1	1	1	2	1	2	2	2	3	3	2	4	4	1	2	3
2	12	3	2	1	1	3	5	3	3	4	5	3	5	3	5	5	4	4	4	3	1	4	1	3	2	2	3	5	3	3	1	1	2	1	1	1	1	2	1	1	2	2	3	3	2	1	4	4	3
2	15	2	2	3	1	5	5	5	5	4	5	4	5	4	5	3	3	4	2	1	1	2	3	2	3	1	5	4	5	3	1	2	1	1	1	2	2	2	2	2	2	2	2	2	1	1	4	2	3
1	16	1	2	3	1	4	5	3	5	3	4	5	4	4	4	5	5	4	3	5	5	3	5	4	3	5	5	3	5	3	1	1	2	2	2	2	1	2	1	2	1	3	1	3	3	1	4	4	4
1	15	3	1	3	1	5	4	3	5	4	5	4	4	5	5	4	4	5	5	4	5	5	5	4	3	4	5	3	5	5	2	2	1	1	2	2	2	2	1	1	4	4	4	4	3	4	3	4	2
1	15	1	3	3	1	5	4	5	5	3	4	4	5	3	5	4	5	5	5	5	4	4	4	5	3	5	4	5	4	5	3	1	1	2	2	3	1	1	2	3	4	4	3	3	3	2	4	3	3
2	15	1	1	1	1	3	1	1	2	2	2	2	1	1	2	3	1	3	1	3	3	1	2	2	3	2	2	2	3	2	1	1	2	3	1	3	2	3	1	2	2	2	2	1	2	1	4	4	4
1	11	2	1	1	1	1	2	3	2	1	3	3	1	3	3	1	2	3	5	4	3	4	3	5	4	5	3	4	4	4	1	3	3	1	2	1	3	2	3	1	1	1	1	1	1	1	1	2	2
2	10	2	3	2	1	3	5	3	4	4	4	3	3	5	4	5	4	5	2	3	2	1	1	4	4	2	2	3	4	3	1	2	2	2	2	2	2	1	2	2	1	1	1	1	1	1	2	3	2
2	15	2	1	3	1	3	5	5	3	3	4	5	3	5	4	4	3	5	3	2	2	1	4	3	2	2	2	3	4	4	2	1	1	1	1	2	2	2	2	2	3	4	4	4	4	4	2	2	2
1	16	1	2	1	1	3	5	4	4	3	3	5	4	5	3	4	5	4	3	1	2	2	3	4	2	2	4	3	4	2	1	2	1	2	1	2	2	2	1	1	4	3	4	4	2	3	3	4	3
2	11	2	1	2	1	4	4	4	4	4	5	3	3	3	5	5	5	3	3	3	1	1	4	2	3	3	4	3	4	3	2	1	2	2	1	1	1	1	1	2	3	3	4	3	4	2	2	2	2
1	13	3	1	2	1	5	5	5	5	5	4	3	4	5	3	4	3	4	2	2	1	2	2	2	2	3	5	5	4	3	3	3	3	2	3	1	3	2	1	2	2	2	2	2	2	2	1	3	3
1	14	2	2	2	1	4	4	4	4	3	5	5	4	4	3	5	4	5	5	4	5	4	4	3	5	4	4	5	4	4	1	1	1	1	2	1	2	1	2	1	2	3	3	2	2	4	2	1	3
2	10	2	2	2	1	5	5	4	5	5	4	3	5	3	5	5	4	3	4	4	4	5	5	4	4	4	4	5	5	3	1	1	1	1	2	1	2	1	2	2	4	4	2	2	4	2	4	2	4
1	13	2	1	2	1	3	1	1	4	3	3	4	4	4	3	3	3	2	1	2	3	2	3	2	3	2	2	4	3	1	2	1	2	2	2	1	1	1	2	1	4	4	3	4	3	4	2	2	3
1	11	1	2	3	1	3	4	5	4	4	3	3	4	5	5	3	3	3	1	3	3	4	2	1	1	3	2	3	2	3	3	1	2	3	1	2	1	2	3	2	1	1	1	1	1	1	1	2	1
1	14	4	1	2	1	4	4	3	3	3	5	4	3	4	4	4	4	4	2	2	4	1	2	1	2	4	3	3	2	3	2	2	2	1	2	1	1	2	2	2	3	4	2	2	2	2	1	2	3
1	12	4	1	2	1	3	5	3	5	4	3	5	5	5	4	5	4	4	1	1	2	4	3	3	1	1	1	2	1	4	1	2	1	2	2	2	1	2	1	2	3	2	1	3	3	2	3	4	3
2	14	3	1	2	1	4	5	5	5	5	4	3	4	3	5	3	3	4	2	2	2	1	4	2	2	1	4	4	4	3	2	2	2	1	2	2	1	1	1	2	2	2	2	2	3	4	3	4	3
2	13	1	1	3	1	4	3	5	3	5	3	3	4	3	5	5	5	4	3	3	2	3	1	4	1	3	3	3	3	4	2	2	2	2	2	2	1	1	1	1	3	2	2	1	2	1	3	1	2
1	16	1	3	2	1	4	5	5	4	4	3	4	4	4	5	5	5	3	2	1	1	4	1	2	2	2	3	4	3	5	2	2	2	2	2	2	1	2	2	1	3	3	3	2	3	3	2	1	3
2	11	1	1	2	2	4	5	5	3	5	3	4	4	5	5	5	4	4	4	4	5	4	4	4	4	4	4	4	3	4	1	2	2	2	2	2	2	2	2	1	3	1	2	2	3	2	1	1	1
2	12	1	1	1	2	4	5	5	4	4	4	4	3	4	5	5	5	4	5	3	3	3	5	5	5	5	5	4	4	4	2	1	2	1	1	2	2	2	2	2	2	3	1	1	1	3	3	1	2
2	12	1	1	1	2	3	5	3	4	5	5	4	5	4	5	5	5	4	5	5	3	3	4	4	5	5	3	5	4	5	3	1	2	2	2	3	2	3	2	3	3	4	2	4	2	3	1	2	3
1	16	2	1	1	2	5	4	5	5	4	3	5	4	5	4	4	5	4	4	4	4	5	5	4	5	3	4	5	5	3	2	2	1	2	1	2	2	2	1	2	2	4	3	3	3	4	3	1	3
2	10	1	2	1	2	2	3	1	2	1	1	4	1	2	2	1	4	2	2	3	1	1	3	1	2	1	5	3	4	4	2	1	3	3	2	1	3	2	3	3	3	4	2	2	3	2	2	3	3
2	11	1	3	2	2	2	1	2	3	1	2	4	4	1	1	3	3	4	4	3	2	3	1	1	2	2	2	2	2	3	1	1	1	1	1	1	3	1	1	3	1	2	1	1	1	2	3	4	4
2	11	2	1	2	2	4	3	3	4	5	4	5	4	4	5	3	5	5	2	2	1	2	1	1	2	2	3	2	1	2	1	2	2	2	2	1	1	2	2	2	1	1	1	1	1	1	3	1	1
1	16	2	2	2	2	4	4	3	5	5	4	3	4	4	3	4	4	4	2	2	1	3	2	4	2	3	3	3	3	2	2	2	1	2	2	2	2	2	2	1	1	1	1	1	1	1	4	4	4
2	14	2	3	1	2	5	3	5	5	3	3	3	3	4	4	4	5	5	4	1	2	4	4	1	2	2	3	3	4	3	2	2	1	2	2	2	2	1	2	2	1	3	1	2	1	3	1	2	3
2	10	1	2	1	2	4	4	5	5	5	3	4	5	4	5	5	5	3	1	3	3	2	3	1	1	2	5	3	5	4	1	3	3	1	2	2	2	3	2	3	3	1	2	2	2	3	3	4	3
2	11	1	1	1	2	4	5	5	4	5	4	3	5	3	5	5	3	4	5	4	4	5	4	4	4	4	2	2	1	2	1	2	3	1	2	2	3	3	2	3	1	1	3	1	1	2	1	3	1
2	15	1	2	4	2	5	4	4	5	5	3	3	5	4	5	4	4	3	5	5	4	4	4	3	5	4	4	5	4	3	1	2	1	2	1	2	2	1	2	1	2	2	2	2	2	2	1	2	3
1	11	3	3	3	2	3	1	3	1	2	2	4	2	1	2	3	2	1	4	1	2	2	1	4	1	1	4	5	4	4	1	2	2	1	2	2	2	1	1	2	2	3	2	3	2	2	1	3	2
2	11	1	2	1	2	3	3	4	3	4	3	5	5	4	5	3	5	5	1	1	2	4	3	3	4	1	4	2	3	4	1	1	1	2	2	2	2	2	1	2	3	2	2	1	1	2	2	2	2
1	14	1	2	3	2	5	4	4	4	4	3	4	4	3	5	5	4	5	3	2	1	2	1	3	1	2	4	5	3	4	1	1	2	1	1	1	1	1	2	1	2	2	2	3	2	4	3	4	2
1	11	5	4	5	2	5	4	4	3	3	5	5	4	3	4	3	5	4	2	2	2	3	1	4	4	2	4	3	4	3	1	1	1	1	1	3	1	3	1	1	2	2	2	2	2	2	2	1	2
1	12	2	2	3	2	4	5	4	5	3	3	5	5	4	4	4	3	5	2	4	1	3	1	2	2	2	5	3	5	3	2	2	1	2	1	2	2	2	2	1	4	4	4	3	4	4	4	4	4
1	16	2	1	3	2	5	5	4	5	5	3	4	4	4	4	4	3	5	1	4	1	3	2	1	3	2	3	5	3	5	2	2	1	2	2	1	2	1	2	2	3	2	2	3	3	4	1	1	2
1	16	2	3	3	2	4	4	5	4	5	4	4	4	4	4	4	4	4	5	4	4	5	3	3	5	4	4	2	1	1	1	2	1	2	1	1	2	2	1	1	2	3	3	3	2	3	4	4	4
2	14	3	2	3	2	3	4	5	5	5	5	5	3	4	4	4	4	5	4	4	4	5	3	4	5	4	1	3	1	1	1	2	2	3	1	1	3	3	3	1	1	1	1	2	1	1	4	4	3
2	11	4	5	5	2	5	4	5	5	3	4	4	4	3	4	4	4	4	4	4	3	4	5	4	5	4	4	4	5	3	2	1	2	2	1	2	1	1	1	1	1	1	2	3	1	3	4	3	3
2	13	4	5	5	2	5	4	5	4	5	4	3	3	4	4	4	4	4	4	4	4	4	4	4	5	5	4	4	4	3	2	3	1	2	1	2	2	3	3	3	1	2	1	3	2	1	4	3	4
1	14	2	1	1	2	4	3	4	3	4	5	5	4	5	5	4	3	4	5	5	4	4	4	3	4	4	5	5	3	4	2	1	2	2	2	1	1	2	1	1	3	3	4	3	3	3	3	4	4
2	14	3	2	2	5	3	4	5	4	3	4	3	5	4	4	5	4	5	5	3	5	5	4	5	4	3	3	5	4	5	2	1	1	1	1	1	1	2	2	1	4	3	4	4	4	4	2	2	3
2	10	1	1	1	3	5	5	3	4	5	5	3	4	5	3	5	4	4	5	5	3	3	5	4	5	3	5	4	4	4	2	1	2	1	1	1	1	2	1	2	3	4	4	4	4	4	1	1	1
2	16	5	5	4	3	4	4	3	4	5	4	5	4	3	5	5	5	5	3	4	4	5	5	3	4	4	5	4	4	4	2	2	1	2	1	1	1	2	2	1	1	1	1	1	1	1	3	4	4
2	15	5	4	5	5	4	5	4	4	5	5	4	5	3	3	5	5	4	5	4	5	4	3	5	4	4	4	3	5	5	1	2	2	2	1	2	2	2	1	2	3	3	2	4	4	2	3	4	3
2	16	5	5	4	5	5	5	5	5	5	3	5	4	3	5	4	4	4	3	5	5	4	3	4	3	5	5	4	4	5	1	1	1	1	1	1	1	1	1	1	3	4	2	3	3	2	4	4	3
1	13	5	5	4	2	3	4	5	4	4	5	4	5	5	5	5	4	4	5	4	5	4	4	5	5	3	4	4	5	5	2	1	2	2	1	2	2	2	1	1	4	4	4	4	4	3	4	2	2
1	16	5	5	5	2	5	4	5	5	4	4	3	5	5	4	5	5	4	4	5	4	4	5	5	5	4	5	4	5	5	1	1	1	1	1	1	3	1	1	1	1	1	2	1	2	2	3	3	4
1	10	5	5	5	2	4	4	3	4	5	5	5	5	5	5	4	5	5	5	5	4	5	3	5	5	4	5	5	5	4	1	1	1	1	1	1	1	1	1	1	1	1	1	1	1	1	4	4	4
1	12	5	5	5	2	5	4	5	4	5	5	3	5	5	5	5	4	4	4	4	5	5	5	5	5	4	4	5	5	5	1	1	1	1	1	1	1	1	1	1	1	1	1	1	1	2	4	4	4
1	12	2	4	2	2	2	1	3	3	3	3	2	2	2	3	1	3	3	2	1	4	3	2	1	2	2	1	3	4	1	1	2	1	2	1	2	2	1	2	1	2	3	4	2	3	3	2	2	3
1	16	3	4	2	6	4	3	1	3	3	1	4	1	1	3	1	3	3	4	1	1	2	3	3	2	2	3	2	2	2	2	1	3	2	2	3	3	2	2	3	2	2	2	4	2	2	3	2	3
1	14	2	3	1	4	1	1	2	3	1	1	1	3	1	1	2	2	3	5	4	5	3	5	3	4	3	5	3	3	5	1	1	2	2	2	1	2	2	2	1	2	2	3	3	1	2	3	4	2
1	16	4	5	4	4	5	4	3	4	5	4	3	3	5	3	5	5	4	1	1	2	2	3	2	3	2	4	4	4	3	1	2	2	1	2	1	2	2	1	1	1	1	1	1	1	1	2	1	3
1	13	3	3	1	4	5	3	4	4	4	5	4	5	4	5	5	4	3	1	3	3	1	3	1	2	1	4	4	5	3	2	1	1	1	1	1	2	2	1	1	1	1	1	1	1	1	4	4	4
1	12	1	3	1	4	4	5	5	4	3	3	3	4	4	4	4	4	5	1	3	2	3	2	4	1	4	4	3	4	3	1	1	1	2	2	1	1	1	2	2	2	3	2	3	2	4	4	4	3
2	10	4	3	2	4	4	4	4	4	4	5	5	3	4	5	5	4	4	2	2	1	2	4	1	2	2	5	4	4	4	2	1	1	3	3	1	3	3	1	3	2	4	2	2	3	4	2	2	2
2	15	3	1	2	4	5	4	5	4	4	3	4	5	5	5	3	3	4	2	3	2	4	3	4	1	3	3	4	4	4	1	2	2	1	2	1	1	1	2	2	2	2	4	4	2	2	2	4	2
2	12	3	1	1	4	3	4	4	3	3	5	4	5	4	3	5	5	4	4	1	2	4	4	3	4	1	5	5	4	3	2	1	1	1	3	1	2	3	3	3	3	4	2	4	4	4	3	3	4
2	10	2	3	4	4	4	4	5	4	3	4	4	5	5	3	4	3	5	5	5	3	3	4	4	5	5	1	1	1	2	3	3	3	1	2	3	2	1	3	1	1	3	1	1	2	3	4	3	2
2	12	1	3	1	4	5	4	5	3	5	3	5	5	4	3	4	3	4	3	5	5	5	3	5	4	3	1	2	3	2	2	2	2	1	1	1	1	2	2	2	4	2	3	4	2	2	3	2	1
2	11	4	5	4	4	4	4	5	5	4	3	5	5	4	4	4	4	3	5	4	3	5	4	4	4	4	2	3	1	2	2	2	2	3	2	2	2	1	3	1	2	1	3	1	3	3	3	4	4
2	16	4	3	2	4	5	4	4	3	4	4	5	5	5	4	5	3	4	5	4	4	4	5	4	4	3	3	1	3	1	1	1	2	1	2	1	1	1	2	1	2	3	2	3	2	1	3	3	3
1	14	2	3	2	6	5	5	5	4	4	3	3	5	4	4	4	4	4	4	4	3	3	4	4	5	3	4	4	4	5	3	2	3	3	3	1	2	3	3	3	2	1	1	3	3	1	2	1	2
2	11	3	1	1	6	4	3	5	3	5	4	5	4	4	3	3	5	5	4	5	4	3	4	4	3	5	4	4	4	5	1	1	1	2	2	2	1	1	2	1	3	2	2	1	2	1	4	2	2
2	14	3	4	4	6	3	4	3	5	5	5	3	4	4	4	5	5	5	5	4	4	5	3	3	4	3	3	3	5	5	1	3	3	3	1	3	2	3	2	1	1	1	1	1	1	1	4	4	4
1	16	1	2	2	6	4	3	4	4	4	4	5	3	3	5	5	4	5	5	5	4	5	3	4	4	4	3	4	5	4	2	1	1	2	2	1	1	1	2	2	3	1	3	2	3	2	3	1	2
1	10	1	2	2	6	5	4	4	5	3	4	5	5	4	5	4	3	4	4	4	4	4	4	4	5	3	4	4	5	4	2	2	1	1	2	1	1	2	1	1	2	2	3	4	3	3	3	3	4
1	15	2	4	3	6	4	4	5	4	5	4	4	4	4	5	4	4	4	5	5	4	5	4	3	4	4	4	4	3	4	2	2	3	3	2	1	3	2	1	3	2	3	4	3	2	4	4	3	4
2	16	2	4	3	6	3	5	5	4	4	4	4	4	4	5	5	3	4	4	5	3	5	4	4	5	4	5	4	3	5	2	1	1	1	1	1	1	1	2	1	2	1	2	1	2	2	4	3	4
2	12	3	4	3	4	3	3	3	5	5	5	4	4	5	5	4	5	5	3	4	4	4	5	5	4	5	4	5	4	4	2	2	2	2	1	2	2	2	2	2	2	1	1	2	1	1	2	3	2
2	12	4	5	4	4	5	5	5	4	5	5	3	4	4	5	3	5	3	4	5	4	5	5	3	4	4	5	4	4	4	2	1	2	2	1	2	2	1	1	2	1	2	1	2	2	1	3	3	4
2	13	1	1	1	4	5	5	4	5	5	5	4	4	4	4	4	4	4	5	3	5	4	5	4	4	3	4	4	5	5	2	2	2	2	2	1	2	1	2	1	2	2	3	4	4	3	4	2	4
2	13	2	2	3	4	4	5	5	4	4	5	4	4	5	5	4	4	4	4	5	3	4	4	5	5	4	4	5	3	5	2	3	3	3	2	2	3	2	2	3	1	1	1	1	2	1	3	2	3
1	13	3	3	3	4	4	5	5	4	3	4	4	5	4	5	5	4	5	4	5	4	5	5	5	4	3	4	5	4	5	1	1	1	1	1	1	1	1	1	1	1	1	1	1	1	1	4	4	3
2	10	3	2	4	4	5	5	4	3	4	5	4	5	4	4	5	4	5	4	4	5	4	4	5	5	4	5	4	4	5	3	1	1	2	2	3	3	2	2	2	2	1	1	1	2	1	3	2	4
2	11	5	4	5	4	4	5	5	4	4	4	5	4	5	4	5	3	5	4	5	4	5	4	5	3	5	5	4	4	5	1	1	1	1	1	1	1	1	1	1	1	1	1	1	1	1	4	4	4
1	13	5	4	5	4	4	5	5	4	4	5	5	5	4	4	4	4	4	5	4	5	3	5	5	4	4	5	4	5	4	2	1	1	1	1	1	2	1	2	1	1	1	1	1	1	1	3	3	3
2	10	2	3	4	4	4	4	4	5	4	5	4	4	4	5	5	5	5	5	5	4	5	4	4	5	4	5	4	4	5	2	1	2	1	1	1	1	1	1	1	3	3	2	1	2	2	3	3	4
2	13	3	2	3	4	5	3	4	5	5	4	5	4	5	5	5	3	5	4	4	5	4	5	5	5	4	5	4	5	4	1	2	2	1	2	2	2	1	2	2	3	1	3	2	3	1	4	4	3
2	16	4	5	5	6	4	4	5	4	5	5	5	4	4	4	5	5	4	5	5	4	4	4	5	4	5	5	5	4	4	1	1	1	1	1	1	1	1	1	1	3	4	2	4	3	2	4	3	4
1	10	5	5	4	6	5	4	4	4	4	5	5	5	4	4	5	4	5	4	5	5	4	4	4	5	5	4	5	5	4	1	1	1	1	1	1	1	2	1	1	1	1	1	1	2	1	4	3	3
1	10	3	4	3	6	5	5	4	4	4	4	5	4	5	4	5	5	4	4	5	5	5	4	5	5	3	5	4	5	5	2	3	1	1	1	1	3	2	1	1	2	1	2	3	1	2	3	2	2
2	13	4	5	5	6	5	5	5	3	5	3	5	5	5	5	3	4	5	5	4	5	4	5	3	5	5	5	5	5	4	1	1	1	2	1	1	1	1	1	1	1	2	1	2	2	1	4	4	3
1	16	5	4	5	6	3	5	3	5	5	5	3	5	5	5	5	5	5	4	5	5	4	4	5	4	5	5	5	5	4	2	1	3	2	1	1	3	1	1	1	2	1	2	1	2	1	4	3	2
2	15	5	5	5	4	4	5	5	5	5	5	5	5	5	5	4	4	3	5	5	5	4	4	5	5	4	5	4	5	5	1	1	1	1	1	1	1	1	1	1	1	1	1	1	1	1	4	3	4
1	16	5	5	5	4	5	4	5	5	5	5	5	5	5	3	4	5	4	4	4	4	5	5	5	5	5	5	4	5	5	1	1	1	1	1	1	1	1	1	1	1	1	1	1	1	1	4	4	4
1	11	1	2	1	4	2	2	3	3	1	2	3	1	1	3	3	3	2	1	2	2	2	3	1	1	3	2	1	3	2	2	1	1	1	2	2	2	2	1	2	3	2	3	2	3	2	1	1	1
1	10	2	3	3	4	5	4	4	3	4	5	5	4	5	3	5	3	5	1	1	2	2	3	2	2	1	3	5	4	4	1	2	1	1	1	1	2	2	2	1	2	4	4	3	4	4	2	1	1
2	15	2	3	2	4	5	4	3	5	4	5	5	5	3	3	4	3	4	2	4	3	3	1	1	2	1	4	5	3	5	1	1	2	2	1	2	2	2	1	1	3	3	2	3	2	2	4	4	3
1	15	3	2	3	4	5	5	5	3	4	3	5	4	4	5	3	4	5	5	4	3	4	5	5	4	4	4	4	5	4	2	1	1	1	1	2	2	1	2	1	2	2	2	2	2	2	3	3	4
2	16	2	1	2	7	4	4	5	4	4	5	5	5	4	5	5	4	3	4	5	4	4	5	4	4	5	4	5	5	4	2	1	2	1	1	1	1	1	2	1	3	3	3	4	4	4	4	4	3
2	14	2	3	4	2	5	4	5	4	4	3	4	4	5	5	4	5	5	5	4	5	3	4	5	4	5	4	5	4	5	1	1	1	1	1	1	1	1	1	1	2	2	2	1	1	1	4	4	3
2	12	4	3	2	2	5	5	4	4	4	4	5	3	4	5	4	5	5	4	4	5	4	5	3	5	5	5	4	4	5	1	2	1	1	2	1	1	2	1	1	2	2	2	2	2	2	3	4	4
2	15	3	3	4	2	4	5	4	5	4	4	5	4	4	5	5	4	5	5	4	4	3	5	5	5	4	4	4	5	5	2	1	2	1	1	1	1	1	1	1	2	1	1	1	3	1	2	3	3
2	14	2	2	2	2	3	4	4	5	5	5	4	4	5	5	5	5	4	4	4	5	5	3	5	5	5	4	5	5	4	1	1	1	1	1	1	1	1	1	1	3	1	1	2	1	2	3	3	4
2	14	2	3	2	2	5	5	5	4	4	5	4	4	5	4	5	4	4	4	4	5	4	5	5	4	5	4	4	5	5	1	1	1	2	2	1	1	1	2	2	2	3	2	3	4	2	3	3	4
1	13	4	3	2	2	4	4	5	5	5	4	5	5	5	3	5	5	3	4	4	4	4	5	5	5	5	5	5	5	4	1	2	1	2	1	1	1	2	1	1	1	1	1	1	1	1	2	3	4
2	10	4	3	3	7	5	4	5	5	5	3	4	4	5	5	5	4	5	5	5	5	4	4	5	4	5	5	5	5	4	1	1	1	1	1	1	1	1	1	1	2	3	3	1	1	2	3	4	3
2	14	5	5	4	2	4	5	4	4	5	4	5	5	5	5	5	4	5	5	4	4	4	5	5	5	5	4	5	5	5	1	1	1	1	1	1	1	1	1	1	2	2	2	2	1	1	4	4	4
2	11	4	5	5	2	4	5	5	5	4	5	5	5	4	4	5	5	4	4	4	5	5	4	5	5	5	5	5	4	5	1	1	1	1	1	1	1	1	1	1	2	2	2	1	1	1	3	4	4
1	10	5	4	5	2	4	4	5	5	5	5	5	4	5	5	4	5	4	5	5	5	5	5	5	3	5	5	5	5	4	1	1	1	1	1	1	1	1	1	1	1	2	1	1	1	1	3	4	4
1	10	5	5	5	2	5	5	5	5	4	5	5	5	4	5	4	5	5	5	5	5	5	5	4	5	5	5	5	5	5	1	1	1	1	1	2	1	1	2	1	2	1	1	1	2	1	3	4	4
1	15	5	5	5	2	4	5	5	5	4	5	4	5	5	5	5	5	5	5	5	5	5	5	5	5	4	5	5	5	5	1	1	1	1	1	2	1	1	2	1	2	1	2	1	1	1	4	3	4
[truncated: 16 more columns]
